# Supplementary material for: Genome-wide analysis identifies susceptibility loci for heart failure and nonischemic cardiomyopathy subtype in the East Asian populations
Source: PLoS Genet. 2025 Oct 27;21(10):e1011897. doi: 10.1371/journal.pgen.1011897 (PMC12558498; doi:10.1371/journal.pgen.1011897)
Supplement: S1 Table — (XLSX) [file pgen.1011897.s009.xlsx]

## Sheet: Sheet1
S1 Table. Description of datasets used for GWAS meta-analysis for Heart failure (HF) and nonischemic cardiomyopathy (NICM).
Cohort	Ancestry	N	Cases/Controls	Phenotype Definition	SNPs Included
Meta-analysis for HF
China PEACE 5p-HF/ChinaHEART	Chinese	15143	Male: 2,515/4,170 Female: 1,457/7,001 Combined: 3,972/11,171	Cases included participants with a clinical diagnosis of HF and without a diagnosis of hypertrophic cardiomyopathy. Controls were participants without HF and CVD.	6976826
Biobank Japan	Japenese	212453	Male: 5,904/103,443 Female: 3,509/99,597 Combined: 9,413/203,040	Congestive heart failure cases were defined as patients with heart failure, diagnosed by physicians at the cooperating hospitals.	8678731
Meta-analysis for NICM
China PEACE 5p-HF/ChinaHEART	Chinese	12958	1,787/11,171	Cases included participants with a clinical diagnosis of HF and without a diagnosis of hypertrophic cardiomyopathy, acute myocardial infarction (AMI), coronary heart disease (CHD) and ischemic cardiomyopathy. Controls were participants without HF and CVD.	6976826
The UK Biobank	European	390142	1,816/388,326	All-cause HF was defined as (i) Self-reported history of HF or cardiomyopathy; or (ii) hospitalization for or death due to ICD-10 code for hypertensive heart disease, cardiomyopathy or HF (I11.0, I13.0, I13.2, I25.5, I42.0, I42.5, I42.8, I42.9, I50.0, I50.1, I50.9); or (iii) hospitalization due to ICD-9 code for HF or other primary cardiomyopathies (4254, 4280, 4281, 4289); excluding individuals …	7736182
