# Supplementary material for: Genome-wide analysis identifies susceptibility loci for heart failure and nonischemic cardiomyopathy subtype in the East Asian populations
Source: PLoS Genet. 2025 Oct 27;21(10):e1011897. doi: 10.1371/journal.pgen.1011897 (PMC12558498; doi:10.1371/journal.pgen.1011897)
Supplement: S2 Table — (XLSX) [file pgen.1011897.s010.xlsx]

## Sheet: Sheet1
S2 Table. Sample quality control procedures performed for the China PEACE 5p-HF/ChinaHEART.
	the China PEACE 5p-HF/ChinaHEART	the China PEACE 5p-HF	the ChinaHEART
Total number of genotyped samples	19216	4363	14853
Exclude duplicate samples (positive control)	791	17	774
Exclude samples with low call rate (<90%)	130	8	122
Exclude samples with first-degree relatives from IBD analysis	1029	19	1010
Exclude samples with discordant ethnicity from Han population from PCA analysis	2123	347	1776
Remaining samples	15143	3972	11171
