# Supplementary material for: Genome-wide analysis identifies susceptibility loci for heart failure and nonischemic cardiomyopathy subtype in the East Asian populations
Source: PLoS Genet. 2025 Oct 27;21(10):e1011897. doi: 10.1371/journal.pgen.1011897 (PMC12558498; doi:10.1371/journal.pgen.1011897)
Supplement: S3 Table — (XLSX) [file pgen.1011897.s011.xlsx]

## Sheet: Sheet1
S3 Table. SNP quality control procedures performed for the China PEACE 5p-HF/ChinaHEART.
	the China PEACE 5p-HF/ChinaHEART
SNP array used	Illumina Infinium Global Screening Array chip
Total number of genotyped SNPs	685277
Exclude SNPs with low call rate (<97%)	20928
Exclude departure from Hardy-Weinberg Equilibrium (HWE) in controls (P<1.0E-06)	23507
Remaining SNPs before imputation	640842
Imputation platform	1000 Genome Phase 3 Version 5, worldwide panel
Total number of imputed SNPs	81706589
Exclude INFO score<0.8	71680933
Exclude minor allele frequency (MAF)<0.1%	3048830
Remaining SNPs	6976826
