# Supplementary material for: Genome-wide analysis identifies susceptibility loci for heart failure and nonischemic cardiomyopathy subtype in the East Asian populations
Source: PLoS Genet. 2025 Oct 27;21(10):e1011897. doi: 10.1371/journal.pgen.1011897 (PMC12558498; doi:10.1371/journal.pgen.1011897)
Supplement: S4 Table — (XLSX) [file pgen.1011897.s012.xlsx]

## Sheet: Sheet1
S4 Table. Study-level participant characteristics.
CKD, chronic kidney disease; HFrEF, heart failure with reduced ejection fraction; CAD, coronary heart disease; MI, myocardial infarction;AF, atrial fibrillation; HR, heart rate; HCM, hypertrophic cardiomyopathy.
*Genome-wide association testing was conducted in 1,816 NICM cases and 388,326 controls who passed sample quality control.
	HF GWAS				NICM GWAS
	PEACE 5p-HF/ChinaHEART		BBJ		PEACE 5p-HF/ChinaHEART		GWAS-UKB
	Case	Control	Case	Control	Case	Control	Case	Control
N total	3972	11171	9413	203040	1787	11171	2,038*	480,628*
Male sex, n (%)	2,515 (63.3%)	4,170 (37.3%)	5,904 (62.7%)	103,443 (50.9%)	1,122 (62.8%)	4,170 (37.3%)	1,324 (65.0%)	218,203 (45.4%)
Age (years), mean (SD)	65.2 ± 13.6	56.9 ± 10.0	68.7 ± 12.2	61.7 ± 13.7	60.2 ± 15.0	56.9 ± 10.0	61.6 ± 6.7	57.0 ± 8.1
BMI (kg/m²), mean (SD)	24.6 ± 4.4	25.0 ± 3.5	NA	NA	24.7 ± 4.8	25.0 ± 3.5	29.3 ± 5.9	27.4 ± 4.8
Hypertension, n (%)	2,294 (57.8%)	2,916 (26.1%)	NA	NA	877 (49.1%)	2,916 (26.1%)	1,413 (69.3%)	153,369 (31.9%)
Type 2 DM, n (%)	1,092 (27.5%)	873 (7.8%)	NA	NA	337 (18.9%)	873 (7.8%)	395 (19.4%)	22,515 (4.7%)
CKD, n (%)	1,158 (29.2%)	12 (0.1%)	NA	NA	433 (24.2%)	12 (0.1%)	NA	NA
HFrEF, n (%)	1,543 (38.8%)	0 (0%)	NA	NA	770 (43.1%)	0 (0%)	NA	NA
CAD, n (%)	2,108 (53.1%)	0 (0%)	NA	NA	0 (0%)	0 (0%)	NA	NA
MI, n (%)	828(20.9%)	0 (0%)	NA	NA	0 (0%)	0 (0%)	NA	NA
AF, n (%)	1,483 (37.3%)	NA	NA	NA	760 (42.5%)	NA	1,036 (50.8%)	14,498 (3.0%)
HR, mean (SD)	89.9 ± 22.4	74.5 ± 10.7	NA	NA	92.1 ± 23.0	74.5 ± 10.7	NA	NA
HCM, n (%)	0 (0%)	NA	NA	NA	0 (0%)	NA	NA	NA
