# Supplementary material for: Genome-wide analysis identifies susceptibility loci for heart failure and nonischemic cardiomyopathy subtype in the East Asian populations
Source: PLoS Genet. 2025 Oct 27;21(10):e1011897. doi: 10.1371/journal.pgen.1011897 (PMC12558498; doi:10.1371/journal.pgen.1011897)
Supplement: S5 Table — (XLSX) [file pgen.1011897.s013.xlsx]

## Sheet: Sheet1
S5 Table. 6 loci identified for heart failure in meta-analysis of the China PEACE 5p-HF/ChinaHEART and Biobank Japan.
Number in parentheses indaicate number of cases/controls.
CHR, chromosome; BP, base pair position (hg19); EA, effect allele; NEA, non-effect allele; EAF, effect allele frequency; OR, odds ratio; 95L, lower 95% confidence interval; 95U, upper 95% confidence interval;
*EAF is from controls in Biobank Japan.
					Meta-analysis (13,385/214,211)							the China PEACE 5p-HF/ChinaHEART (3,972/11,171)					BBJ (9,413/203,040)
Locus	SNP	CHR	BP	Gene	EA	NEA	OR	95L	95U	P	P_het	EAF	OR	95L	95U	P	EAF*	OR	95L	95U	P	Previously Identified? (Trait)	PMID
1	rs17076	2q31.2	179595117	TTN	C	G	1.09002	1.0599	1.12101	1.491e-09	0.1317	0.3194	1.13708	1.06909	1.2094	4.43119e-05	0.347578	1.07817	1.04489	1.11251	2.53316e-06	Multi-trait GWAS of HF and cardiac MRI traits	36376295
2	rs2129981	4q25	111704199	PITX2	T	G	1.09472	1.06614	1.12407	1.756e-11	0.6217	0.5161	1.10877	1.0472	1.17396	0.00039668	0.450123	1.09094	1.05898	1.12386	9.59542e-09	Heart failure	31919418
3	rs9462210	6p21.2	36628953	CDKN1A	G	A	1.12998	1.08675	1.17492	7.65e-10	0.05451	0.8346	1.20811	1.11695	1.30672	2.32429e-06	0.872871	1.10561	1.05711	1.15634	1.15349e-05	Heart failure	31919418
4	rs6899354	6q12	65052203	EYS	A	G	1.97309	1.64947	2.36019	1.07e-13	2.57e-40	0.00610843	22.0325	14.7926	32.8158	2.82748e-52	0.00715071	1.06963	1.30734	0.875136	0.510929	No
5	rs12542527	8q24.13	125876444	MTSS1	A	G	1.07821	1.05005	1.10712	2.676e-08	0.3378	0.6101	1.1062	1.04304	1.17318	0.000766337	0.505027	1.07113	1.03976	1.10345	5.87933e-06	Multi-trait GWAS of HF and cardiac MRI traits	36376295
6	rs139616510	11p11.2	47266755	MYBPC3	T	C	1.73377	1.43106	2.10052	1.927e-08	0.1938	0.005285	2.14923	1.47472	3.13226	6.84747e-05	0.00521107	1.60782	1.28629	2.00973	3.02442e-05	DCM_MTAG	39572783
