# Supplementary material for: Genome-wide analysis identifies susceptibility loci for heart failure and nonischemic cardiomyopathy subtype in the East Asian populations
Source: PLoS Genet. 2025 Oct 27;21(10):e1011897. doi: 10.1371/journal.pgen.1011897 (PMC12558498; doi:10.1371/journal.pgen.1011897)
Supplement: S6 Table — (XLSX) [file pgen.1011897.s014.xlsx]

## Sheet: Sheet1
S6 Table. Replication of previously reported loci for heart failure.
EA, effect allele; NEA, Non-effect allele; OR, odds ratio; HR, hazards ratio (for incident heart failure analysis); CI, confidence interval.
Associaitons with P≤ Bonferroni-corrected threshold for testing 106 loci (P=0.05/106=4.7E-04) are shown in bold.
Locus	SNP	CHR	BP (hg19)	Nearest Gene	EA/NEA	Previously Reported			Meta-analysis for HF (13,385/214,211)					Previously reported traits	N cases / incidence	PMID
						OR / HR	95% CI	P	CHR	BP	SNP	P	Distance
1	rs17035646	1	10796547	CASZ1	A/G	1.03859	1.03-1.05	1.17e-08	1	10796866	rs880315	0.000143	319	Heart failure	68408	36777996
2	rs28579893	1	16347534	CLCNKA	G/A	1.03427	1.02-1.05	6.564e-09	1	15584347	rs76289560	0.0009104	-763187	Heart failure	115150	36376295
3	rs591088	1	42438196	HIVEP3	C/T	1.03	1.02-1.04	7.055e-11	1	41446231	rs7512775	0.001626	-991965	Heart failure	153174	40038546
4	rs80061532	1	51797794	TTC39A	G/C	1.10429	1.07-1.14	3.191e-08	1	52266242	rs8375	0.001549	468448	Heart failure	115150	36376295
5	rs9970807	1	56965664	PLPP3	C/T	1.05	1.03-1.07	5.51e-10	1	56703890	rs139214389	0.0001356	-261774	Heart failure	153174	40038546
6	rs1997997	1	61886046	NFIA	A/G	1.03686	1.02-1.05	4.563e-08	1	61791554	rs12742828	0.0006961	-94492	Heart failure	115150	36376295
7	rs79682748	1	66989719	SGIP1	A/G	1.17	1.11-1.23	3e-08	1	67076437	rs35393120	0.0009899	86718	Heart failure	90653	37429843
8	rs71658797	1	77967507	AK5	A/T	1.05	1.03-1.06	3.529e-09	1	78851068	rs10873980	0.0004645	883561	Heart failure	153174	40038546
9	rs660240	1	109817838	CELSR2	C/T	1.06	1.04-1.08	3.25e-10	1	109073613	rs112943900	0.0008988	-744225	Heart failure	47309	31919418
10	rs114687274	1	168809436	LINC00626,LINC00970	G/T	1.1	1.06-1.13	9.01e-09	1	169697669	1:169697669:G:A	0.001691	888233	Heart failure	153174	40038546
11	rs17163345	1	222806218	MIA3	A/G	1.03	1.02-1.05	2.15e-08	1	223213967	rs946511	0.0004049	407749	Heart failure	90653	37429843
12	rs580698	1	236841281	ACTN2	A/G	1.13883	1.10-1.18	4.49e-08	1	236827756	rs1768050	0.0002246	-13525	Heart failure	10976	32111823
13	rs73139123	2	630075	TMEM18	T/C	1.03956	1.03-1.05	2.346e-08	2	755718	rs11691064	4.471e-05	125643	Heart failure	115150	36376295
14	rs7595697	2	11568158	E2F6	T/C	1.04	1.02-1.05	4.98e-08	2	11613152	rs12988106	0.0009893	44994	Heart failure	43344	36517512
15	rs7605601	2	37147975	STRN	T/G	1.03159	1.02-1.04	5.937e-10	2	36657305	rs888074	0.001884	-490670	Heart failure	115150	36376295
16	rs4076834	2	44081627	ABCG8	T/G	1.05	1.03-1.07	1.731e-08	2	43317253	rs6706778	0.0001057	-764374	Heart failure	153174	40038546
17	rs1016287	2	59305625	FANCL	C/T	1.04	1.03-1.05	1.11e-08	2	59830646	rs76135953	0.001004	525021	Heart failure	90653	37429843
18	rs4832298	2	86764004	CHMP3	C/T	1.03562	1.02-1.05	1.557e-08	2	87058953	rs56147721	0.004194	294949	Heart failure	115150	36376295
19	rs7564469	2	145258445	ZEB2	T/C	1.04	1.03-1.06	6.66e-09	2	146122776	rs72861745	0.009102	864331	Heart failure	90653	37429843
20	rs3820888	2	201180023	SPATS2L	T/C	1.03	1.02-1.05	1.2e-09	2	201273580	rs13024020	1.091e-05	93557	Heart failure	90653	37429843
21	rs16840016	2	204545178	RAPH1,CD28	G/A	1.04	1.02-1.05	1.94e-08	2	203756677	rs72934762	0.0003779	-788501	Heart failure	153174	40038546
22	rs4642101	3	12842223	CAND2	G/T	1.04	1.03-1.05	6.873e-14	3	12818920	rs12629892	0.0001114	-23303	Heart failure	153174	40038546
23	rs62233286	3	14305232	LSM3,LINC01267	T/C	1.2	1.14-1.26	2.06e-11	3	14283861	rs7618619	0.0002204	-21371	Non-ischaemic HFrEF	5406	40038546
24	rs12632305	3	27492150	SLC4A7	G/C	1.03616	1.02-1.05	4.475e-08	3	27819783	rs7621606	0.001198	327633	Heart failure	68408	36777996
25	rs6795366	3	44005735	ABHD5	C/T	1.05	1.03-1.06	1.951e-08	3	44097461	rs12496134	0.0001112	91726	Heart failure	43344	36517512
26	rs138178446	4	20926794	KCNIP4	T/C	1.67548	1.39-2.01	3.728e-08	4	21348848	rs149255726	0.002992	422054	Heart failure	115150	36376295
27	rs10938398	4	45186139	GNPDA2	A/G	1.03832	1.03-1.05	1.9e-13	4	44365249	rs16856862	0.003188	-820890	Heart failure	115150	36376295
28	rs143445113	4	57940132	IGFBP7	T/C	1.95	1.54-2.48	4.45e-08	4	57906394	rs11573113	0.001936	-33738	Non-ischaemic HFpEF	3841	40038546
29	rs201194999	4	66666895	EPHA5	T/C	1.13	1.09-1.17	2.176e-11	4	65914191	rs80333889	0.001485	-752704	Heart failure	68408	36777996
30	rs2639793	4	95414563	PDLIM5	A/G	1.03	1.02-1.04	3.49e-08	4	96199729	rs11097461	0.0009579	785166	Heart failure	153174	40038546
31	rs233806	4	103212846	SLC39A8	T/C	1.04	1.02-1.05	1.57e-08	4	103270070	rs922361	0.0001656	57224	Heart failure	90653	37429843
32	rs1906592	4	111709004	PITX2	G/T	1.08643	1.07-1.10	2.826e-35	4	111704199	rs2129981	1.756e-11	-4805	Heart failure	115150	36376295
33	rs17620390	4	114384328	CAMK2D	A/C	1.04	1.03-1.05	1.9e-09	4	114978131	rs7659641	0.0004504	593803	Heart failure	90653	37429843
34	rs13127488	4	122830800	TRPC3	A/G	1.05	1.03-1.07	1.426e-08	4	123228255	rs185468472	0.005098	397455	Non-ischaemic HF	44012	40038546
35	rs62326326	4	163628482	FSTL5,MIR4454	A/G	1.05	1.03-1.06	2.746e-08	4	164268935	rs76280605	0.0002844	640453	Non-ischaemic HF	44012	40038546
36	rs541744150	5	85578192	COX7C	A/AG	1.4878	1.29-1.71	2.06e-08	5	86006026	rs377747231	0.0005588	427834	Heart failure	115150	36376295
37	rs11745324	5	137012171	KLHL3	G/A	1.05	1.03-1.07	2.35e-08	5	136540002	rs57017295	0.0007667	-472169	Heart failure	47309	31919418
38	rs113408838	5	138678299	PAIP2	T/C	1.05	1.03-1.06	1.15e-08	5	138728533	rs10063870	0.0001817	50234	Heart failure	153174	40038546
39	rs156086	5	139529395	IGIP,LOC101929719	G/A	1.03	1.02-1.04	8.85e-09	5	139993266	rs4264986	0.0001036	463871	Heart failure	153174	40038546
40	rs72804738	5	142914112	NR3C1,MIR5197	C/T	1.03	1.02-1.05	3.25e-08	5	142196878	rs71590916	0.000107	-717234	Heart failure	153174	40038546
41	rs2033470	5	145810560	POU4F3,TCERG1	A/G	1.03	1.02-1.05	4.14e-08	5	146125394	rs2400230	0.001154	314834	Heart failure	153174	40038546
42	rs9313620	5	172669254	NKX2-5,MIR12118	C/T	1.03	1.02-1.04	5.36e-09	5	173307411	rs12716295	0.0008035	638157	Heart failure	153174	40038546
43	rs9349379	6	12903957	PHACTR1	A/G	1.03	1.02-1.04	2.58e-08	6	12894904	rs9296512	0.004598	-9053	Heart failure	90653	37429843
44	rs3734214	6	22571414	HDGFL1	G/C	1.03221	1.02-1.04	6.027e-09	6	22621828	rs9348528	1.448e-05	50414	Heart failure	115150	36376295
45	rs144757939	6	32606722	HLA-DQA1	G/A	1.19486	1.13-1.26	2.28e-10	6	32427005	6:32427005:A:AAC	0.0001118	-179717	Heart failure	68408	36777996
46	rs112540634	6	34623905	ILRUN	T/C	1.04	1.03-1.06	3.51e-09	6	34291714	rs140215965	0.0001187	-332191	Heart failure	153174	40038546
47	rs4135240	6	36647680	CDKN1A	T/C	1.05	1.03-1.07	6.84e-09	6	36628953	rs9462210	7.646e-10	-18727	Heart failure	47309	31919418
48	rs9472040	6	43348512	ZNF318,ABCC10	G/A	1.03	1.02-1.04	1.42e-08	6	43965165	rs3734693	0.005502	616653	Heart failure	153174	40038546
49	rs9361413	6	79345249	IRAK1BP1	G/A	1.03128	1.02-1.04	7.246e-09	6	78644024	rs181881911	0.01383	-701225	Heart failure	115150	36376295
50	rs9398815	6	127097775	MIR588,RSPO3	C/T	1.03	1.02-1.04	1.26e-09	6	127088591	rs9385404	0.002739	-9184	Heart failure	153174	40038546
51	rs55730499	6	161005610	LPA	T/C	1.11	1.08-1.14	1.83e-11	6	160751101	rs316164	0.0001644	-254509	Heart failure	47309	31919418
52	rs6944634	7	75061769	POM121C	G/C	1.04071	1.03-1.06	1.716e-08	7	76046898	rs11983026	0.008508	985129	Heart failure	115150	36376295
53	rs2282979	7	92264993	FAM133B	T/C	1.03262	1.02-1.04	4.504e-08	7	92434610	rs142151449	0.0004499	169617	Heart failure	115150	36376295
54	rs150966198	7	103886218	ORC5	G/T	1.44311	1.28-1.63	5.447e-09	7	103643864	rs187359045	0.0009051	-242354	Heart failure	115150	36376295
55	rs73238153	7	128481915	FLNC	G/A	1.06	1.04-1.08	1.9e-08	7	128407169	rs17475638	0.0002267	-74746	Heart failure	153174	40038546
56	rs117540300	7	143813353	OR2A2	A/C	1.10495	1.07-1.14	1.302e-08	7	143614736	rs2368058	0.02293	-198617	Heart failure	115150	36376295
57	rs17149797	8	9189971	LOC157273	T/G	1.06	1.04-1.08	3.3e-08	8	9105628	rs17656706	0.0002951	-84343	Non-ischaemic HF	44012	40038546
58	rs287	8	19815556	LPL	A/G	1.03	1.02-1.04	1.401e-08	8	19609653	rs145740540	0.0001109	-205903	Heart failure	153174	40038546
59	rs7859727	9	22102165	CDKN2B	T/C	1.04404	1.03-1.05	1.022e-17	9	22132076	rs2383208	0.0008098	29911	Heart failure	115150	36376295
60	rs147288039	9	97768758	AOPEP	G/A	1.49	1.30-1.71	1.45e-08	9	97709725	rs1123534	0.00011	-59033	Heart failure	68408	36777996
61	rs600038	9	136151806	ABO	C/T	1.06	1.04-1.08	3.68e-09	9	135298917	rs1412272	0.000493	-852889	Heart failure	47309	31919418
62	rs1757223	10	18514999	CACNB2	G/A	1.03355	1.02-1.05	1.816e-08	10	18700341	rs76422526	0.001613	185342	Heart failure	115150	36376295
63	rs4746140	10	75417249	SYNPO2L	G/C	1.07	1.05-1.09	1.1e-09	10	75514921	rs180966618	7.994e-05	97672	Heart failure	47309	31919418
64	rs373205748	10	105335361	NEURL1	T/C	1.6	1.36-1.88	7.77e-09	10	104398982	10:104398982:G:T	0.0007419	-936379	Heart failure	68408	36777996
65	rs17617337	10	121426884	BAG3	C/T	1.06	1.04-1.08	3.65e-09	10	121440473	rs35600085	1.725e-07	13589	Heart failure	47309	31919418
65	rs2234962	10	121429633	BAG3	T/C	1.3	1.19-1.41	2.32e-09	10	121440473	rs35600085	1.725e-07	10840	Nonischemic cardiomyopathy	1816	30586722
66	rs7936836	11	43633645	HSD17B12	C/A	1.03169	1.02-1.04	1.457e-08	11	43425412	rs16937487	0.0005173	-208233	Heart failure	115150	36376295
67	rs73048654	12	4970019	KCNA6,KCNA1	C/T	1.26	1.16-1.36	1.67e-08	12	5177254	rs117642323	0.0017	207235	Non-ischaemic HFpEF	3841	40038546
68	rs7977247	12	107259470	RIC8B	C/T	1.03	1.02-1.04	1.07e-08	12	106722466	rs34762209	0.0003779	-537004	Heart failure	90653	37429843
69	rs4766578	12	111904371	ATXN2	T/A	1.04	1.03-1.06	4.9e-08	12	112827169	rs148885639	0.0002385	922798	Heart failure	47309	31919418
70	rs35432	12	115555530	RP11-116D17.1	C/T	1.03107	1.02-1.04	4.125e-09	12	115552878	rs35443	2.239e-06	-2652	Heart failure	115150	36376295
71	rs10846742	12	125308682	SCARB1	A/G	1.05	1.03-1.06	1.73e-09	12	124689415	rs75101008	0.0004832	-619267	Heart failure	90653	37429843
72	rs577629604	12	131779851	LOC100128002	T/C	7.84	3.91-15.71	6.623e-09	12	132182655	rs12369582	0.001033	402804	Heart failure	68408	36777996
73	rs114352564	13	19193033	TUBA3C	A/G	1.2147	1.14-1.29	1.629e-09	13	20105471	rs17339449	0.0174	912438	Heart failure	115150	36376295
74	rs17061696	13	74511991	KLF12	C/G	1.03	1.02-1.04	3.465e-08	13	75458720	rs34997025	0.0001013	946729	Heart failure	153174	40038546
75	rs9559788	13	111048635	COL4A2	T/C	1.03	1.02-1.04	1.422e-08	13	110915187	rs627603	0.0001292	-133448	Heart failure	153174	40038546
76	rs959388	14	30169987	PRKD1	T/G	1.03	1.02-1.04	1.3e-08	14	30683170	rs71415931	0.006624	513183	Heart failure	90653	37429843
77	rs1712355	14	35347512	BAZ1A	T/G	1.0285	1.02-1.04	3.591e-08	14	35943195	rs79056656	0.0006615	595683	Heart failure	115150	36376295
78	rs1890942	14	69765644	GALNT16	G/A	1.03	1.02-1.04	8.891e-09	14	69729407	rs72625665	0.003434	-36237	Heart failure	153174	40038546
79	rs10519210	15	63737925	USP3	G/T	1.53	1.05-2.24	1.4e-08	15	62902932	rs7168059	9.328e-05	-834993	Incident Heart Failure	2526	20445134
80	rs7176070	15	79033489	CHRNB4,LOC646938	C/T	1.06	1.04-1.08	3.52e-10	15	78610259	rs1973733	0.0007177	-423230	Non-ischaemic HF	44012	40038546
81	rs2627316	15	81042816	ABHD17C	G/A	1.03	1.02-1.04	2.438e-08	15	81058507	rs2759321	0.0001182	15691	Heart failure	153174	40038546
82	rs12597563	16	787738	CIAO3	C/G	1.04	1.02-1.05	9.78e-10	16	436257	rs367146	0.001998	-351481	Heart failure	153174	40038546
83	rs11644392	16	30328317	SMG1P5	C/T	1.05	1.03-1.07	8.56e-09	16	31267698	rs10438639	0.005633	939381	Non-ischaemic HF	44012	40038546
84	rs56094641	16	53806453	FTO	G/A	1.05	1.03-1.06	1.21e-08	16	53823878	rs28432761	4.462e-06	17425	Heart failure	47309	31919418
85	rs12933292	16	69566309	NFAT5	G/C	1.03	1.02-1.05	8.96e-10	16	69117750	rs143039049	0.005583	-448559	Heart failure	90653	37429843
86	rs12325072	16	73006574	ZFHX3	C/T	1.04175	1.03-1.06	6.697e-10	16	73041519	rs59275616	6.335e-07	34945	Heart failure	115150	36376295
87	rs62046579	16	81538463	CMIP	A/C	1.03	1.02-1.04	2.71e-08	16	81596710	rs4889339	0.0001002	58247	Heart failure	153174	40038546
88	rs216193	17	2203453	SRR	A/G	1.03262	1.02-1.04	6.729e-10	17	1995135	rs59253773	3.435e-05	-208318	Heart failure	115150	36376295
89	rs3764351	17	37824339	PNMT	A/G	1.03	1.02-1.05	2.27e-08	17	37387413	rs883544	7.35e-08	-436926	Heart failure	90653	37429843
90	rs17608766	17	45013271	GOSR2	C/T	1.04	1.02-1.05	4.17e-08	17	46008257	rs9903223	0.006113	994986	Heart failure	153174	40038546
91	rs3794752	17	53382829	HLF	T/C	1.17	1.11-1.23	4.78e-10	17	53340408	rs4550511	0.0008224	-42421	Non-ischaemic HFpEF	3841	40038546
92	rs150947345	17	57486425	YPEL2	A/T	1.16	1.10-1.22	1.67e-08	17	57440978	rs73325122	0.002514	-45447	Heart failure	43344	36517512
93	rs113437066	17	65836220	BPTF	ATTT/A	1.06	1.04-1.08	1.81e-10	17	66775485	rs145135855	0.0002882	939265	Heart failure	90653	37429843
94	rs2306527	17	76798155	USP36	C/T	1.03593	1.02-1.05	1.115e-10	17	76364677	rs4994934	0.0004374	-433478	Heart failure	115150	36376295
95	rs56079252	18	1821017	TWSG1	T/A	1.06923	1.04-1.09	3.61e-08	18	1764361	rs1470063	0.0008344	-56656	Heart failure	68408	36777996
96	rs1788826	18	21154024	NPC1	G/A	1.03241	1.02-1.04	1.129e-08	18	21256689	rs117626720	0.001059	102665	Heart failure	115150	36376295
97	rs34728432	18	31255918	ASXL3	G/A	1.03097	1.02-1.04	2.992e-08	18	32230720	rs1240975	0.001023	974802	Heart failure	115150	36376295
98	rs4327120	18	36532976	CELF4	C/T	1.05	1.03-1.07	3.09e-08	18	36924579	rs149712802	0.001261	391603	Heart failure	90653	37429843
99	rs1539952	18	57766512	PMAIP1	G/A	1.03427	1.02-1.05	1.745e-08	18	57741783	rs1942866	0.0001154	-24729	Heart failure	115150	36376295
100	rs112374545	19	11188899	SMARCA4,BM450697	C/T	1.05	1.03-1.07	2.07e-08	19	11320687	rs117074545	0.001497	131788	Heart failure	153174	40038546
101	rs10520390	19	46327831	SYMPK	G/C	1.08	1.05-1.10	2.87e-08	19	47323708	rs2032841	0.001515	995877	Heart failure	90653	37429843
102	rs145478347	19	50174883	BCL2L12	A/G	2.05787	1.63-2.59	8.17e-10	19	50850534	rs4801830	0.004053	675651	Heart failure	68408	36777996
103	rs1090226	20	21400658	NKX2-4,NKX2-2	T/C	1.03	1.02-1.04	8.24e-09	20	21689022	rs17861033	0.0009508	288364	Heart failure	153174	40038546
104	rs558658474	20	48089377	KCNB1	TC/T	1.34407	1.22-1.48	4.999e-09	20	48288777	rs145229964	0.0001089	199400	Heart failure	68408	36777996
105	rs2832275	21	30602994	BACH1	A/T	1.05	1.03-1.06	2.9e-10	21	31146957	rs459385	0.002635	543963	Heart failure	90653	37429843
106	rs361894	22	22876938	ZNF280A	C/T	1.1474	1.10-1.20	6.059e-09	22	22523351	rs6001170	0.0006571	-353587	Heart failure	115150	36376295
