# Supplementary material for: Genome-wide analysis identifies susceptibility loci for heart failure and nonischemic cardiomyopathy subtype in the East Asian populations
Source: PLoS Genet. 2025 Oct 27;21(10):e1011897. doi: 10.1371/journal.pgen.1011897 (PMC12558498; doi:10.1371/journal.pgen.1011897)
Supplement: S7 Table — (XLSX) [file pgen.1011897.s015.xlsx]

## Sheet: Sheet1
S7 Table. 3 loci identified for heart failure in the male-specific meta-analysis of the China PEACE 5p-HF/ChinaHEART and Biobank Japan.
Number in parentheses indaicate number of cases/controls.
CHR, chromosome; BP, base pair position (hg19); EA, effect allele; NEA, non-effect allele; EAF, effect allele frequency; OR, odds ratio; 95L, lower 95% confidence interval; 95U, upper 95% confidence interval.
*EAF is from controls in BBJ.
					Meta-analysis (8,419/107,613)							the China PEACE 5p-HF/ChinaHEART (2,515/4,170)					BBJ (5,904/103,443)
Locus	SNP	CHR	BP	Gene	EA	NEA	OR	95L	95U	P	P_het	EAF	OR	95L	95U	P	EAF*	OR	95L	95U	P	Previously Identified? (Trait)	PMID
1	rs1321311	6p21.2	36622900	CDKN1A	C	A	1.15754	1.10154	1.21639	7.29e-09	0.005042	0.8349	1.31294	1.18675	1.45254	1.28363e-07	0.874063	1.11222	1.05072	1.17732	0.000247553	Heart failure	31919418, 36376295
2	rs6899354	6q12	65052203	EYS	A	G	1.97743	1.57251	2.48662	5.443e-09	1.154e-22	0.00837696	19.8	11.8341	33.1278	5.91562e-30	0.00760451	1.11916	0.866539	1.44543	0.388407	No
3	rs139616510	11p11.2	47266755	MYBPC3	T	C	2.05115	1.60042	2.62882	1.4e-08	0.266	0.005613	2.58743	1.60318	4.17595	9.91722e-05	0.00494834	1.88321	1.40877	2.51742	1.91783e-05	DCM_MTAG	39572783
