# Supplementary material for: Genome-wide analysis identifies susceptibility loci for heart failure and nonischemic cardiomyopathy subtype in the East Asian populations
Source: PLoS Genet. 2025 Oct 27;21(10):e1011897. doi: 10.1371/journal.pgen.1011897 (PMC12558498; doi:10.1371/journal.pgen.1011897)
Supplement: S8 Table — (XLSX) [file pgen.1011897.s016.xlsx]

## Sheet: Sheet1
S8 Table. Combined and sex-stratified results for 6 loci identified for heart failure in meta-analysis of the China PEACE 5p-HF/ChinaHEART and Biobank Japan.
Number in parentheses indaicate number of cases/controls.
CHR, chromosome; BP, base pair position (hg19); EA, effect allele; NEA, non-effect allele; EAF, effect allele frequency; OR, odds ratio; 95L, lower 95% confidence interval; 95U, upper 95% confidence interval.
							Combined_HF (13,385/214,211)				Males_HF (8,419/107,613)				Females_HF (4,966/106,598)
Locus	SNP	CHR	BP	Gene	EA	NEA	OR	95L	95U	P	OR	95L	95U	P	OR	95L	95U	P	P_het
1	rs17076	2q31.2	179595117	TTN	C	G	1.09002	1.0599	1.12101	1.491e-09	1.0968	1.05858	1.13641	3.342e-07	1.08643	1.03793	1.1372	0.0003798	0.7475
2	rs2129981	4q25	111704199	PITX2	T	G	1.09472	1.06614	1.12407	1.756e-11	1.09669	1.06055	1.13407	6.512e-08	1.08806	1.04214	1.13601	0.0001233	0.7768
3	rs9462210	6p21.2	36628953	CDKN1A	G	A	1.12998	1.08675	1.17492	7.65e-10	1.15592	1.10022	1.21445	9.144e-09	1.08741	1.0207	1.15848	0.00959	0.1358
4	rs6899354	6q12	65052203	EYS	A	G	1.97309	1.64947	2.36019	1.07e-13	1.97743	1.57251	2.48662	5.443e-09	1.87648	1.40262	2.51044	2.25e-05	0.7816
5	rs12542527	8q24.13	125876444	MTSS1	A	G	1.07821	1.05005	1.10712	2.676e-08	1.07412	1.03871	1.11073	3.023e-05	1.07864	1.03271	1.12661	0.0006427	0.8809
6	rs139616510	11p11.2	47266755	MYBPC3	T	C	1.73377	1.43106	2.10052	1.927e-08	2.05115	1.60042	2.62882	1.402e-08	1.33456	0.975501	1.82577	0.07098	0.03508
