# Supplementary material for: Genome-wide analysis identifies susceptibility loci for heart failure and nonischemic cardiomyopathy subtype in the East Asian populations
Source: PLoS Genet. 2025 Oct 27;21(10):e1011897. doi: 10.1371/journal.pgen.1011897 (PMC12558498; doi:10.1371/journal.pgen.1011897)
Supplement: S9 Table — (XLSX) [file pgen.1011897.s017.xlsx]

## Sheet: Sheet1
S9 Table. 3 loci identified for non-ischemic cardiomyopathy (NICM) in meta-analysis of the China PEACE 5p-HF/ChinaHEART and the UK Biobank.
Number in parentheses indaicate number of cases/controls.
CHR, chromosome; BP, base pair position (hg19); EA, effect allele; NEA, non-effect allele; EAF, effect allele frequency; OR, odds ratio; 95L, lower 95% confidence interval; 95U, upper 95% confidence interval.
* EAF from 1000G Europeans.
					Meta-analysis (3,603/399,497)							the China PEACE 5p-HF/ChinaHEART (1,787/11,171)					UK Biobank (1,816/388,326)
Locus	SNP	CHR	BP	Gene	EA	NEA	OR	95L	95U	P	P_het	EAF	OR	95L	95U	P	EAF*	OR	95L	95U	P	Previously Identified? (Trait)	PMID
1	rs1906593	4q25	111711922	PITX2	T	C	1.20865	1.1394	1.2821	3.2e-10	0.2162	0.51423	1.17553	1.09208	1.26536	1.67221e-05	0.1561	1.27062	1.15101	1.40265	2.05022e-06	Heart failure	31919418, 36376295
2	rs2182400	10p11.23	29707551	SVIL	G	A	1.15731	1.0983	1.21949	4.51e-08	0.5324	0.525763	1.13803	1.05657	1.22577	0.000644288	0.2545	1.17662	1.09292	1.26673	1.55968e-05	No
3	rs75959316	13q34	113065400	SPACA7	A	C	1.56737	1.37287	1.78943	3.016e-11	2.983e-46	0.00665879	19.6681	13.5628	28.5219	1.29987e-55	0.0219	1.0842	0.940797	1.24947	0.264044	DCM_MTAG	33495596, 39572784
