# Supplementary material for: Genome-wide analysis identifies susceptibility loci for heart failure and nonischemic cardiomyopathy subtype in the East Asian populations
Source: PLoS Genet. 2025 Oct 27;21(10):e1011897. doi: 10.1371/journal.pgen.1011897 (PMC12558498; doi:10.1371/journal.pgen.1011897)
Supplement: S10 Table — (XLSX) [file pgen.1011897.s018.xlsx]

## Sheet: Sheet1
S10 Table. Association of 4 HF Loci with HF Risk Factors in literature.
BMI, body mass index; SBP, systolic blood pressure; DBP, diastolic blood pressure; PP, pulse pressure; LDL, low-density lipoprotein cholesterol; HDL, high-density lipoprotein cholesterol; TC, total cholesterol; TG, triglycerides; eGFR, estimated glomerular filtration rate; AF, atrial fibrillation; CAD, coronary artery disease; MI, myocardial infarction; T2D, type 2 diabetes.
*Results of rs139616510 was taken from medRxiv for BMI association (https://doi.org/10.1101/2020.10.23.20213652).
**Results of rs139616510 were taken from PMID:32514122 for CAD and T2D association.
Effect sizes are based on HF risk allele at each indicated locus and shown as either ORs for binary traits or betas for quantitative traits.
Associaitons with P≤ Bonferroni-corrected threshold for testing 4 SNPs and 13 traits (0.05/52=9.6x10-4) are shown in bold.
	rs17076_C (2q31.2, TTN)				rs12542527_A (8q24.13, MTSS1)				rs2182400_G (10q11.23, SVIL)				rs139616510_T (11p11.2, MYBPC3)
Trait	Beta	SE	P	N	Beta	SE	P	N	Beta	SE	P	N	Beta	SE	P	N
BMI (PMID:30124842)	0.0041	0.0022	0.07	691310	0.0024	0.0019	0.2	692437	-0.001	0.002	0.61	689165	-0.0481	0.028	0.08531	~628,000*
Blood pressure (PMID:30224653)
SBP	0.0707	0.0395	0.07313	734666	-0.0557	0.0336	0.09756	730990	0.019	0.0354	0.5907	732435	NA	NA	NA	NA
DBP	0.0358	0.0226	0.1139	754046	-0.0395	0.0193	0.04034	750405	0.0472	0.0203	0.02009	751725	NA	NA	NA	NA
PP	0.0317	0.0268	0.2365	734653	-0.0166	0.0228	0.4655	730990	-0.0216	0.024	0.3687	732416	NA	NA	NA	NA
Lipid (PMID:24097068)
LDL	-0.0038	0.0068	0.6542	89888	0.0017	0.0058	0.6587	89886	-0.0087	0.0062	0.3255	86911	NA	NA	NA	NA
HDL	0.0083	0.0063	0.6128	94311	0.0093	0.0054	0.05557	94309	-0.0029	0.0056	0.9357	91293	NA	NA	NA	NA
TC	0.0001	0.0067	0.9719	94595	-0.002	0.0057	0.8418	94593	-0.0076	0.006	0.4544	91533	NA	NA	NA	NA
TG	0.0013	0.0061	0.7548	91013	-0.0117	0.0052	0.06371	91011	-0.0032	0.0055	0.7878	87951	NA	NA	NA	NA
eGFR (PMID:34272381)	-0.0007	0.0003	0.03936	~1,201,909	0.0006	0.0003	0.02202	~1,201,909	0.0014	0.0003	5.828e-07	~1,201,909	NA	NA	NA	NA
AF (PMID:29892015)	0.935944	0.0089	9.684e-14	~588,190	0.961558	0.0078	4.698e-07	~588,190	1.00602	0.0082	0.4662	~588,190	NA	NA	NA	NA
CAD (PMID:29212778)	0.987874	0.0072	0.09292	~547,261	0.9991	0.0062	0.8801	~547,261	0.998601	0.0064	0.8264	~547,261	0.929176	0.07039	0.296688	212,453**
MI (PMID:33532862)	0.994597	0.009404	0.564559	~639,000	0.995364	0.008291	0.575178	~639,000	0.998932	0.00849	0.899785	~639,000	NA	NA	NA	NA
T2D (PMID:30054458)	0.994813	0.0102	0.6094	572500	0.988665	0.0086	0.1843	577476	0.997703	0.0092	0.8057	576107	0.910646	0.0636	0.1411	191,764**
