# Supplementary material for: Genome-wide analysis identifies susceptibility loci for heart failure and nonischemic cardiomyopathy subtype in the East Asian populations
Source: PLoS Genet. 2025 Oct 27;21(10):e1011897. doi: 10.1371/journal.pgen.1011897 (PMC12558498; doi:10.1371/journal.pgen.1011897)
Supplement: S11 Table — (XLSX) [file pgen.1011897.s019.xlsx]

## Sheet: Sheet1
S11 Table. Association of 4 HF Loci with cardiac magnetic resonance imaging (MRI)-derived left ventricular measure in the UK Biobank.
Summary level results were taken from PMID: 32382064.
LVEF, Left ventricular ejection fraction; LVEDV, Left ventricular end-diastolic volume; LVESV, Left ventricular end-systolic volume; SV, stroke volume.
Associaitons with P≤ Bonferroni-corrected threshold for testing 4 SNPs and 4 traits (0.05/16=3.1x10-3) are shown in bold.
*The source of data for association of the MYBPC3 variant is from the echocardiographic data in the China PEACE 5p-HF study, but not from the MRI data of UKB. Linear regression were conducted for rank-based inverse normal-transformed values of left ventricular measurement with the adjustment for age, gender and PC1-3 in heart failure cases who have left ventricular measurement in the China PEACE …
	rs17076_C (2q31.2, TTN)				rs12542527_A (8q24.13, MTSS1)				rs2182400_G (10q11.23, SVIL)				rs139616510_T (11p11.2, MYBPC3)
Trait	Beta	SE	P	N	Beta	SE	P	N	Beta	SE	P	N	Beta*	SE*	P*	N*
LVEF	-0.0767947	0.00893489	8.3e-18	36042	-0.0318841	0.00767387	3.3e-05	36042	-0.0259404	0.00809286	0.0013	36042	-0.382296	0.128798	0.003	3741
LVEDV	0.052294	0.00760646	6.2e-12	36042	0.0379414	0.00654061	6.6e-09	36042	0.0125471	0.00689622	0.069	36042	0.469755	0.153822	0.0023	2492
LVESV	0.0728802	0.00784525	1.5e-20	36042	0.0407378	0.00674274	1.5e-09	36042	0.021822	0.00711033	0.0021	36042	0.43678	0.153531	0.0045	2494
SV	0.0239873	0.00813635	0.0032	36042	0.0272276	0.00699279	9.9e-05	36042	-0.000666778	0.00737187	0.93	36042	0.344097	0.162489	0.0343	2504
