# Supplementary material for: Genome-wide analysis identifies susceptibility loci for heart failure and nonischemic cardiomyopathy subtype in the East Asian populations
Source: PLoS Genet. 2025 Oct 27;21(10):e1011897. doi: 10.1371/journal.pgen.1011897 (PMC12558498; doi:10.1371/journal.pgen.1011897)
Supplement: S12 Table — (XLSX) [file pgen.1011897.s020.xlsx]

## Sheet: Sheet1
S12 Table. Comparison between effect estimates of SVIL from the present study and previous studies in the DCM, HCM and MRI-derived cardiac function GWAS.
EA, effect allele; EAF, effect allele frequency; HCMSARC-, sarcomere negative HCM stratified GWAS; NEA, non-effect (other) allele.
Association	SNP	CHR	BP (hg19)	Nearest Gene	Function	EA/NEA	Present or previous?	Previously Reported						China PEACE 5p-HF/ChinaHEART
								EAF	OR or beta	P	Trait	Literature	PMID	EAF	OR_NICM	P_NICM	LD with rs2182400
1	rs2182400	10	29707551	SVIL	Intronic	G/A	Present	NA	NA	NA	NA	NA	NA	0.53	1.13769	0.00064	1
2	rs2182400	10	29707551	SVIL	Intronic	G/A	Previous	0.239	1.09698	1.64627e-09	DCM_MTAG	Tadros R et al 2021	33495596	0.53	1.13769	0.00064	1
3	rs4749423	10	29717839	SVIL	Intergenic	G/A	Previous	0.2465	1.08992	3.34e-10	DCM_MTAG	Jurgens SJ et al 2024	39572784	0.529	1.12975	0.0012	0.9585
4	rs2182400	10	29707551	SVIL	Intronic	G/A	Previous	0.239	0.87459	1.12e-08	HCM_MTAG	Tadros R et al 2025	39966646	0.53	1.13769	0.00064	1
5	rs2182400	10	29707551	SVIL	Intronic	G/A	Previous	0.239	0.860518	2.67e-06	HCMSARC-	Tadros R et al 2025	39966646	0.53	1.13769	0.00064	1
6	rs10740811	10	30167754	SVIL	Intergenic	G/A	Previous	0.41	0.057	6.4e-25	Descending thoracic aorta	Pirruccello J et al 2022	34837083	0.45	1.04081	0.303	0
7	rs11007712	10	30009340	SVIL	Intronic	G/A	Previous	0.25	0.06	8.5e-09	Right ventricular ejection fraction	Aung N et al 2022	35697868	0.137	0.98	0.733	0
8	rs2182400	10	29707551	SVIL	Intronic	G/A	Previous	0.239	-0.026	0.0013	Left ventricular ejection fraction	Pirruccello J et al 2020	32382064	0.53	1.13769	0.00064	1
9	rs2182400	10	29707551	SVIL	Intronic	G/A	Previous	0.239	0.022	0.0021	Left ventricular end-systolic volume	Pirruccello J et al 2020	32382064	0.53	1.13769	0.00064	1
