# Supplementary material for: Genome-wide analysis identifies susceptibility loci for heart failure and nonischemic cardiomyopathy subtype in the East Asian populations
Source: PLoS Genet. 2025 Oct 27;21(10):e1011897. doi: 10.1371/journal.pgen.1011897 (PMC12558498; doi:10.1371/journal.pgen.1011897)
Supplement: S13 Table — (XLSX) [file pgen.1011897.s021.xlsx]

## Sheet: Sheet1
S13 Table. Comparison between effect estimates of MYBPC3 from the present study and previous studies in the DCM, and HCM GWAS.
EA, effect allele; EAF, effect allele frequency; HCMSARC+, sarcomere positive HCM stratified GWAS; NEA, non-effect (other) allele; nHCM, non-obstructive HCM.
*EAF of rs139616510 (~0.006%) was obtained from the UKB.
Association	SNP	CHR	BP (hg19)	Nearest Gene	Function	EA/NEA	Present or previous?	Previously Reported						China PEACE 5p-HF/ChinaHEART
								EAF	OR	P	Trait	Literature	PMID	EAF	OR_HF	P_HF	LD with rs139616510
1	rs139616510	11	47266755	MYBPC3	p.E334X	T/C	Present	~0.006%*	NA	NA	NA	NA	NA	0.005	2.13828	6.9e-05	1
2	rs11570078	11	47365014	MYBPC3	Intronic	C/T	Previous	0.873	0.915791	1.57297e-08	DCM_MTAG	Zheng SL et al 2024	39572783	0.951	1.08188	0.262	0
3	rs182427065	11	57752909	MYBPC3	Intergenic	A/G	Previous	0.01	3.42	2.48e-37	HCM	Tadros R et al 2025	39966646	0	NA	NA	0
4	rs79098768	11	46197992	MYBPC3	Intergenic	A/G	Previous	0.053	2.26823	1.53e-29	HCMSARC+	Tadros R et al 2025	39966646	0	NA	NA	0
5	rs117879887	11	56739747	MYBPC3	Intergenic	A/G	Previous	0.0123	2.31822	5.989e-09	nHCM	Tadros R et al 2025	39966646	0	NA	NA	0
