# Supplementary material for: Genome-wide analysis identifies susceptibility loci for heart failure and nonischemic cardiomyopathy subtype in the East Asian populations
Source: PLoS Genet. 2025 Oct 27;21(10):e1011897. doi: 10.1371/journal.pgen.1011897 (PMC12558498; doi:10.1371/journal.pgen.1011897)
Supplement: S15 Table — (XLSX) [file pgen.1011897.s023.xlsx]

## Sheet: Sheet1
S15 Table. Results of Data-driven Expression-Prioritized Integration for Complex Traits (DEPICT) tissue enrichment analysis with SNPs significantly (FDR<0.05) associated with heart failure in GWAS meta-analysis of the China PEACE 5p-HF/ChinaHEART and Biobank Japan.
MeSH first level term	MeSH second level term	Nominal P value	False discovery rate < 5%
Mouth Mucosa	Tissues	0.00621479	No
Heart Atria	Cardiovascular System	0.00695507	No
Atrial Appendage	Cardiovascular System	0.00999646	No
Mouth	Stomatognathic System	0.0112905	No
Membranes	Tissues	0.0117681	No
Lung	Respiratory System	0.01424	No
Genitalia	Urogenital System	0.0170948	No
Skin	Integumentary System	0.0199311	No
Mucous Membrane	Tissues	0.021633	No
Vulva	Urogenital System	0.0233719	No
Esophagus	Digestive System	0.0271661	No
Heart Valves	Cardiovascular System	0.0309549	No
Aortic Valve	Cardiovascular System	0.0309549	No
Fallopian Tubes	Urogenital System	0.0377332	No
Urinary Bladder	Urogenital System	0.0414191	No
Penis	Urogenital System	0.0450441	No
Ovary	Urogenital System	0.0476073	No
Adnexa Uteri	Urogenital System	0.0476119	No
Genitalia Female	Urogenital System	0.0491093	No
Gonads	Endocrine System	0.0513948	No
Foreskin	Urogenital System	0.0524617	No
Endocrine Glands	Endocrine System	0.0581086	No
Tongue	Stomatognathic System	0.0670492	No
Genitalia Male	Urogenital System	0.0712493	No
Prostate	Tissues	0.0721201	No
Exocrine Glands	Tissues	0.0747511	No
Gastrointestinal Tract	Digestive System	0.0784803	No
Pancreas	Digestive System	0.079571	No
Keratinocytes	Cells	0.0904644	No
Upper Gastrointestinal Tract	Digestive System	0.0933079	No
Endometrium	Urogenital System	0.0986952	No
Uterus	Urogenital System	0.102556	No
Serous Membrane	Tissues	0.106592	No
Periodontium	Stomatognathic System	0.116473	No
Eye	Sense Organs	0.125089	No
Colon Sigmoid	Digestive System	0.125736	No
Epithelial Cells	Cells	0.128719	No
Cecum	Digestive System	0.136637	No
Mesenchymal Stem Cells	Cells	0.137495	No
Kidney Cortex	Urogenital System	0.137633	No
Chorion	Tissues	0.139312	No
Extraembryonic Membranes	Tissues	0.139312	No
Stomach	Digestive System	0.142948	No
Conjunctiva	Sense Organs	0.147209	No
Eyelids	Sense Organs	0.147209	No
Anterior Eye Segment	Sense Organs	0.149852	No
Ileum	Digestive System	0.155472	No
Arteries	Cardiovascular System	0.165174	No
Bones of Lower Extremity	Musculoskeletal System	0.169457	No
Epithelium	Tissues	0.176403	No
Tarsal Bones	Musculoskeletal System	0.17693	No
Foot Bones	Musculoskeletal System	0.17693	No
Dentition	Stomatognathic System	0.179214	No
Heart	Cardiovascular System	0.18301	No
Colon	Digestive System	0.187354	No
Lower Gastrointestinal Tract	Digestive System	0.189963	No
Intestine Large	Digestive System	0.192047	No
Stromal Cells	Cells	0.198563	No
Epidermis	Tissues	0.199027	No
Respiratory Mucosa	Tissues	0.203571	No
Nasal Mucosa	Respiratory System	0.203571	No
Nose	Sense Organs	0.203571	No
Islets of Langerhans	Digestive System	0.209765	No
Fibroblasts	Cells	0.214703	No
Veins	Cardiovascular System	0.215577	No
Adipocytes	Cells	0.215957	No
Umbilical Veins	Cardiovascular System	0.221508	No
Portal System	Cardiovascular System	0.221508	No
Adipose Tissue	Tissues	0.224569	No
Adipose Tissue White	Tissues	0.228516	No
Subcutaneous Fat	Tissues	0.228516	No
Intestines	Digestive System	0.235252	No
Parotid Gland	Digestive System	0.245433	No
Oocytes	Cells	0.260912	No
Ovum	Urogenital System	0.260912	No
Enteroendocrine Cells	Cells	0.274945	No
Glucagon Secreting Cells	Cells	0.274945	No
Cartilage	Musculoskeletal System	0.280321	No
Serum	Hemic and Immune Systems	0.282259	No
Salivary Glands	Digestive System	0.287128	No
Subcutaneous Fat Abdominal	Tissues	0.290532	No
Abdominal Fat	Tissues	0.290532	No
Blood Vessels	Cardiovascular System	0.2934	No
Heart Ventricles	Cardiovascular System	0.304579	No
Muscles	Tissues	0.313471	No
Testis	Endocrine System	0.313938	No
Cervical Vertebrae	Musculoskeletal System	0.317514	No
Muscle Striated	Tissues	0.317584	No
Muscle Skeletal	Tissues	0.317584	No
Spine	Musculoskeletal System	0.319346	No
Rectum	Digestive System	0.322895	No
Cervix Uteri	Urogenital System	0.329012	No
Myometrium	Urogenital System	0.330406	No
Osteoblasts	Cells	0.330432	No
Adrenal Cortex	Endocrine System	0.344942	No
Endothelial Cells	Cells	0.352788	No
Quadriceps Muscle	Musculoskeletal System	0.354291	No
Intestine Small	Digestive System	0.354624	No
Adrenal Glands	Endocrine System	0.358771	No
Germ Cells	Urogenital System	0.369331	No
Endocrine Cells	Cells	0.380193	No
Cumulus Cells	Endocrine System	0.386927	No
Ovarian Follicle	Urogenital System	0.386927	No
Granulosa Cells	Cells	0.386927	No
Joints	Musculoskeletal System	0.38722	No
Synovial Membrane	Musculoskeletal System	0.38722	No
Joint Capsule	Musculoskeletal System	0.38722	No
T Lymphocytes Regulatory	Cells	0.411696	No
Embryonic Stem Cells	Cells	0.421498	No
Intestinal Mucosa	Digestive System	0.438413	No
Embryoid Bodies	Cells	0.440324	No
Retina	Sense Organs	0.443599	No
Muscle Smooth	Tissues	0.446006	No
Muscle Cells	Cells	0.457628	No
Myocytes Smooth Muscle	Cells	0.457628	No
CD4 Positive T Lymphocytes	Hemic and Immune Systems	0.467135	No
Thyroid Gland	Endocrine System	0.472436	No
Nasopharynx	Stomatognathic System	0.479476	No
Cicatrix	Tissues	0.489485	No
Granulation Tissue	Tissues	0.489485	No
Urinary Tract	Urogenital System	0.502873	No
Pluripotent Stem Cells	Cells	0.504644	No
Induced Pluripotent Stem Cells	Cells	0.504644	No
Connective Tissue Cells	Cells	0.515279	No
Keloid	Tissues	0.519468	No
Pharynx	Stomatognathic System	0.530974	No
Stem Cells	Cells	0.535591	No
Hypothalamo Hypophyseal System	Nervous System	0.537188	No
Hypothalamus Middle	Nervous System	0.537188	No
Neurosecretory Systems	Nervous System	0.537188	No
Chondrocytes	Cells	0.548149	No
Adult Stem Cells	Cells	0.581427	No
Erythroid Precursor Cells	Hemic and Immune Systems	0.582787	No
Megakaryocyte Erythroid Progenitor Cells	Cells	0.582787	No
Kidney	Urogenital System	0.585993	No
Lymphoid Progenitor Cells	Cells	0.602196	No
Precursor Cells B Lymphoid	Cells	0.602196	No
Spleen	Hemic and Immune Systems	0.635264	No
Monocyte Macrophage Precursor Cells	Cells	0.647038	No
Neutrophils	Hemic and Immune Systems	0.647775	No
Palatine Tonsil	Hemic and Immune Systems	0.663521	No
Oropharynx	Respiratory System	0.663521	No
Hypothalamus	Nervous System	0.66692	No
Granulocytes	Cells	0.682772	No
Liver	Digestive System	0.692504	No
Killer Cells Natural	Hemic and Immune Systems	0.704512	No
Visual Cortex	Nervous System	0.713078	No
Occipital Lobe	Nervous System	0.767367	No
Macrophages Alveolar	Cells	0.795546	No
Hematopoietic Stem Cells	Cells	0.816798	No
Erythrocytes	Hemic and Immune Systems	0.822146	No
Monocytes	Hemic and Immune Systems	0.822473	No
Phagocytes	Hemic and Immune Systems	0.825887	No
Hematopoietic System	Hemic and Immune Systems	0.830061	No
Bone Marrow Cells	Hemic and Immune Systems	0.830061	No
Mononuclear Phagocyte System	Hemic and Immune Systems	0.830228	No
Macrophages	Hemic and Immune Systems	0.83198	No
Erythroid Cells	Cells	0.832735	No
Myeloid Progenitor Cells	Cells	0.835425	No
T Lymphocytes	Cells	0.836267	No
Myeloid Cells	Cells	0.840642	No
Dendritic Cells	Hemic and Immune Systems	0.847647	No
Antigen Presenting Cells	Cells	0.847647	No
Cerebellum	Nervous System	0.851721	No
Granulocyte Macrophage Progenitor Cells	Cells	0.852512	No
Corpus Striatum	Nervous System	0.852576	No
Lymphoid Tissue	Tissues	0.854796	No
Lymphatic System	Hemic and Immune Systems	0.854796	No
Hepatocytes	Cells	0.855929	No
Synovial Fluid	Musculoskeletal System	0.86344	No
Diencephalon	Nervous System	0.868358	No
Blood Platelets	Hemic and Immune Systems	0.881098	No
Blood	Hemic and Immune Systems	0.888453	No
Rhombencephalon	Nervous System	0.900498	No
Metencephalon	Nervous System	0.900498	No
Blood Cells	Hemic and Immune Systems	0.914719	No
Lymphocytes Null	Hemic and Immune Systems	0.924126	No
Lymph Nodes	Tissues	0.93897	No
Basal Ganglia	Nervous System	0.951353	No
Leukocytes	Cells	0.961543	No
Granulocyte Precursor Cells	Cells	0.967672	No
Neural Stem Cells	Cells	0.970673	No
Fetal Blood	Hemic and Immune Systems	0.973064	No
Cerebral Cortex	Nervous System	0.975231	No
Lymphocytes	Hemic and Immune Systems	0.976809	No
Leukocytes Mononuclear	Hemic and Immune Systems	0.976822	No
Entorhinal Cortex	Nervous System	0.977546	No
Parahippocampal Gyrus	Nervous System	0.977546	No
Cerebrum	Nervous System	0.979285	No
Telencephalon	Nervous System	0.981425	No
Limbic System	Nervous System	0.981782	No
Hippocampus	Nervous System	0.98391	No
Temporal Lobe	Nervous System	0.984431	No
Prosencephalon	Nervous System	0.986526	No
Brain Stem	Nervous System	0.98753	No
Frontal Lobe	Nervous System	0.991813	No
Immune System	Hemic and Immune Systems	0.995203	No
B Lymphocytes	Cells	0.997068	No
Antibody Producing Cells	Cells	0.997068	No
Brain	Nervous System	0.998023	No
Central Nervous System	Nervous System	0.998255	No
Bone Marrow	Hemic and Immune Systems	0.999033	No
Parietal Lobe	Nervous System	0.999121	No
Mesencephalon	Nervous System	0.999305	No
Bone and Bones	Musculoskeletal System	0.999322	No
Connective Tissue	Tissues	0.999423	No
Skeleton	Musculoskeletal System	0.999427	No
Plasma	Hemic and Immune Systems	0.999734	No
Plasma Cells	Hemic and Immune Systems	0.999745	No
