# Supplementary material for: Genome-wide analysis identifies susceptibility loci for heart failure and nonischemic cardiomyopathy subtype in the East Asian populations
Source: PLoS Genet. 2025 Oct 27;21(10):e1011897. doi: 10.1371/journal.pgen.1011897 (PMC12558498; doi:10.1371/journal.pgen.1011897)
Supplement: S16 Table — (XLSX) [file pgen.1011897.s024.xlsx]

## Sheet: Sheet1
S16 Table. Sensitivity analysis for SVIL locus in the China PEACE 5p-HF/ChinaHEART.
EA, effect allele; NEA, non-effect allele; EAF, effect allele frequency; OR, odds ratio; CI, confidence interval.
Locus	Variant	NICM defination	N_case	EA	NEA	OR	95% CI	P
SVIL	rs2182400	NICM without considering LVEF	1787	G	A	1.14	1.06-1.23	0.00064
SVIL	rs2182400	HFrEF+DCM in NICM	789	G	A	1.2	1.08-1.33	0.00075
SVIL	rs2182400	HFrEF in NICM	770	G	A	1.2	1.08-1.34	0.00066
SVIL	rs2182400	HFpEF in NICM	934	G	A	1.12	1.01-1.24	0.027
