# Supplementary material for: Genome-wide analysis identifies susceptibility loci for heart failure and nonischemic cardiomyopathy subtype in the East Asian populations
Source: PLoS Genet. 2025 Oct 27;21(10):e1011897. doi: 10.1371/journal.pgen.1011897 (PMC12558498; doi:10.1371/journal.pgen.1011897)
Supplement: S17 Table — (XLSX) [file pgen.1011897.s025.xlsx]

## Sheet: Sheet1
S17 Table. Pairwise genetic correlation between HF/NICM and 10 GWAS traits estimated using LDSC.
BMI, body mass index; HTN, hypertension; AF, atrial fibrillation; CAD, coronary heart disease; T2D, type 2 diabetes; HR, heart rate; CKD, chronic kidney disease; MI, myocardial infarction; LVEF, left ventricular ejection fraction; HCM, hypertrophic cardiomyopathy.
Significant Pairwise genetic correlation (P<0.05) are shown in bold.
Trait 1	Trait 2	Genetic correlation (rg)	Standard error for rg	P
HF	BMI	0.414	0.172	0.0162
HF	HTN	0.386	0.286	0.1764
HF	AF	0.329	0.135	0.0146
HF	CAD	0.523	0.246	0.0338
HF	T2D	0.585	0.288	0.0421
HF	HR	0.242	0.206	0.241
HF	CKD	0.256	0.198	0.1962
HF	MI	0.547	0.275	0.0465
HF	LVEF	-0.271	0.176	0.1234
HF	HCM	0.069	0.239	0.7722
NICM	BMI	0.501	0.211	0.0175
NICM	HTN	0.444	0.763	0.5606
NICM	AF	0.35	0.178	0.0501
NICM	CAD	0.179	0.143	0.211
NICM	T2D	0.193	0.141	0.1714
NICM	HR	0.129	0.283	0.6497
NICM	CKD	0.18	0.195	0.3549
NICM	MI	0.213	0.179	0.2323
NICM	LVEF	-0.386	0.226	0.0874
NICM	HCM	0.17	0.389	0.6622
