# Supplementary material for: Genome-wide analysis identifies susceptibility loci for heart failure and nonischemic cardiomyopathy subtype in the East Asian populations
Source: PLoS Genet. 2025 Oct 27;21(10):e1011897. doi: 10.1371/journal.pgen.1011897 (PMC12558498; doi:10.1371/journal.pgen.1011897)
Supplement: S18 Table — (XLSX) [file pgen.1011897.s026.xlsx]

## Sheet: Sheet1
S18 Table. Conditional GWAS analyses for SVIL locus.
EA, effect allele; NEA, non-effect allele; EAF, effect allele frequency; OR, odds ratio; CI, confidence interval; BMI, body mass index; HTN, hypertension; AF, atrial fibrillation; CAD, coronary heart disease; T2D, type 2 diabetes; HR, heart rate; CKD, chronic kidney disease; MI, myocardial infarction; LVEF, left ventricular ejection fraction; HCM, hypertrophic cardiomyopathy.
Significant results in conditional GWAS analyses are shown in bold.
Locus	Variant	Trait conditioned	EA	NEA	OR	95% CI	P
SVIL	rs2182400	No condition	G	A	1.15731	1.10-1.22	4.51e-08
SVIL	rs2182400	BMI	G	A	1.15508	1.10-1.22	6.85437e-08
SVIL	rs2182400	HTN	G	A	1.15278	1.09-1.21	9.98629e-08
SVIL	rs2182400	AF	G	A	1.15496	1.10-1.22	6.40683e-08
SVIL	rs2182400	CAD	G	A	1.15728	1.10-1.22	4.52053e-08
SVIL	rs2182400	T2D	G	A	1.1574	1.10-1.22	4.42639e-08
SVIL	rs2182400	HR	G	A	1.1568	1.10-1.22	4.88943e-08
SVIL	rs2182400	CKD	G	A	1.16213	1.10-1.22	1.91865e-08
SVIL	rs2182400	MI	G	A	1.15733	1.10-1.22	4.43242e-08
SVIL	rs2182400	LVEF	G	A	1.11662	1.06-1.18	0.000129859
SVIL	rs2182400	HCM	G	A	1.12131	1.06-1.18	3.38849e-05
