# Supplementary material for: Genome-wide analysis identifies susceptibility loci for heart failure and nonischemic cardiomyopathy subtype in the East Asian populations
Source: PLoS Genet. 2025 Oct 27;21(10):e1011897. doi: 10.1371/journal.pgen.1011897 (PMC12558498; doi:10.1371/journal.pgen.1011897)
Supplement: S19 Table — (XLSX) [file pgen.1011897.s027.xlsx]

## Sheet: Sheet1
S19 Table. Multi-tissue expression quantitative trait Locus (eQTLs) at 4 HF loci.
Only cis-eQTLs with P≤5.0E-05 are listed.
Chr	SNP	Nearest Gene, Variant Context	Effect Allele	Other Allele	Transcript	Tissue	P	Direction	N	PMID or reference
2q31.2	rs17076	TTN, intronic	C	G	FKBP7	Artery - Aorta	8.7e-13	-	387	GTEx
			C	G	FKBP7	Nerve - Tibial	2.2e-10	-	532	GTEx
			C	G	FKBP7	Heart - Atrial Appendage	1.3e-08	-	372	GTEx
			C	G	FKBP7	Adipose - Subcutaneous	1.9e-08	-	581	GTEx
			C	G	FKBP7	Thyroid	2.4e-08	-	574	GTEx
			C	G	FKBP7	Esophagus - Gastroesophageal Junction	3.4e-08	-	330	GTEx
			C	G	FKBP7	Artery - Tibial	8.9e-08	-	584	GTEx
			C	G	FKBP7	Pituitary	4.2e-07	-	237	GTEx
			C	G	FKBP7	Colon - Transverse	3.2e-06	-	368	GTEx
			C	G	FKBP7	Esophagus - Muscularis	5e-06	-	465	GTEx
			C	G	FKBP7	Cells - Cultured fibroblasts	5.5e-06	-	483	GTEx
			C	G	FKBP7	Adipose - Visceral (Omentum)	2.2e-05	-	469	GTEx
			C	G	FKBP7	Heart - Left Ventricle	2.5e-05	-	386	GTEx
			C	G	FKBP7	Lung	0.00014	-	515	GTEx
			C	G	PRKRA	Whole blood	2.04e-16	-	31463	https://www.eqtlgen.org/
			C	G	PLEKHA3	Whole blood	6.789e-08	-	5257	28122634
			C	G	PLEKHA3	Cells - Cultured fibroblasts	2.3e-07	+	483	GTEx
			C	G	TTN	Whole blood	4.927e-10	+	2116	27918533
			C	G	TTN	Whole blood	4.15e-07	+	31462	https://www.eqtlgen.org/
			C	G	TTN; TTN-AS1	Whole blood	2.08e-07	+	2116	27918533
			C	G	TTN-AS1	Monocytes	3.553e-06	+	194	27863251
8q24.13	rs12542527	MTSS1, intergenic	A	G	LINC00964	Whole blood	5.9e-12	+	670	GTEx
			A	G	LINC00964	Minor Salivary Gland	2.8e-08	+	144	GTEx
			A	G	LINC00964	Skin - Sun Exposed (Lower leg)	8.7e-05	+	605	GTEx
			A	G	MTSS1	Esophagus - Mucosa	2.9e-31	+	497	GTEx
			A	G	MTSS1	Whole blood	3.3e-31	-	31470	https://www.eqtlgen.org/
			A	G	MTSS1	Whole blood	1.503e-09	-	5257	28122634
			A	G	MTSS1	Skin	1.6e-06	+	667	GTEx
			A	G	MTSS1	Thyroid	6.9e-06	+	574	GTEx
			A	G	MTSS1	Esophagus - Mucosa	2.6e-05	+	497	GTEx
			A	G	SIPA1L3	Peripheral blood monocytes	4.14e-06	NA	1490	20502693
			A	G	SQLE	Esophagus - Mucosa	3.5e-05	+	497	GTEx
10q11.23	rs2182400	SVIL-AS1, intronic	G	A	PTCHD3P1	Whole blood	4.3386e-136	+	5495	https://www.eqtlgen.org/
			G	A	PTCHD3P1	Whole blood	3.57e-70	+	2116	27918533
			G	A	PTCHD3P1	Monocytes	2.503e-18	+	194	27863251
			G	A	SVIL	Whole blood	1.2676e-12	-	31562	https://www.eqtlgen.org/
			G	A	SVIL	Artery - Tibial	3.1e-06	+	584	GTEx
			G	A	SVIL	Muscle - Skeletal	4.4e-06	+	706	GTEx
			G	A	SVIL	Whole blood	1.413e-07	-	2116	27918533
			G	A	SVIL-AS1	Artery - Tibial	4.3e-53	+	584	GTEx
			G	A	SVIL-AS1	Adipose - Subcutaneous	3.5e-52	+	581	GTEx
			G	A	SVIL-AS1	Cells - Cultured fibroblasts	2e-41	+	483	GTEx
			G	A	SVIL-AS1	Adipose - Visceral (Omentum)	1.6e-35	+	469	GTEx
			G	A	SVIL-AS1	Lung	1e-29	+	515	GTEx
			G	A	SVIL-AS1	Thyroid	5.8e-29	+	574	GTEx
			G	A	SVIL-AS1	Nerve - Tibial	7.4e-27	+	532	GTEx
			G	A	SVIL-AS1	Muscle - Skeletal	5.3e-26	+	706	GTEx
			G	A	SVIL-AS1	Esophagus - Muscularis	1.3e-25	+	465	GTEx
			G	A	SVIL-AS1	Artery - Aorta	1.3e-24	+	387	GTEx
			G	A	SVIL-AS1	Testis	1e-23	+	322	GTEx
			G	A	SVIL-AS1	Breast - Mammary Tissue	1.4e-22	+	396	GTEx
			G	A	SVIL-AS1	Esophagus - Gastroesophageal Junction	5.4e-17	+	330	GTEx
			G	A	SVIL-AS1	Esophagus - Mucosa	9.1e-16	+	497	GTEx
			G	A	SVIL-AS1	Skin - Not Sun Exposed (Suprapubic)	2.6e-15	+	517	GTEx
			G	A	SVIL-AS1	Heart - Atrial Appendage	8.5e-15	+	372	GTEx
			G	A	SVIL-AS1	Colon - Sigmoid	1.7e-14	+	318	GTEx
			G	A	SVIL-AS1	Skin - Sun Exposed (Lower leg)	3.5e-14	+	605	GTEx
			G	A	SVIL-AS1	Pancreas	1.3e-12	+	305	GTEx
			G	A	SVIL-AS1	Adrenal Gland	2e-11	+	233	GTEx
			G	A	SVIL-AS1	Brain - Caudate (basal ganglia)	8.3e-11	+	194	GTEx
			G	A	SVIL-AS1	Whole Blood	9e-11	+	670	GTEx
			G	A	SVIL-AS1	Colon - Transverse	4.2e-10	+	368	GTEx
			G	A	SVIL-AS1	Pituitary	6.9e-10	+	237	GTEx
			G	A	SVIL-AS1	Heart - Left Ventricle	2.5e-09	+	386	GTEx
			G	A	SVIL-AS1	Spleen	1.4e-08	+	227	GTEx
			G	A	SVIL-AS1	Artery - Coronary	1.6e-08	+	213	GTEx
			G	A	SVIL-AS1	Brain - Hippocampus	3.6e-08	+	165	GTEx
			G	A	SVIL-AS1	Stomach	6.1e-08	+	324	GTEx
			G	A	SVIL-AS1	Brain - Amygdala	1.9e-07	+	129	GTEx
			G	A	SVIL-AS1	Brain - Spinal cord (cervical c-1)	2.2e-07	+	126	GTEx
			G	A	SVIL-AS1	Brain - Putamen (basal ganglia)	2.9e-07	+	170	GTEx
			G	A	SVIL-AS1	Brain - Substantia nigra	6.7e-07	+	114	GTEx
			G	A	SVIL-AS1	Brain - Cortex	7e-07	+	205	GTEx
			G	A	SVIL-AS1	Brain - Nucleus accumbens (basal ganglia)	3e-06	+	202	GTEx
			G	A	SVIL-AS1	Brain - Cerebellum	3.2e-06	+	209	GTEx
			G	A	SVIL-AS1	Liver	4.2e-06	+	208	GTEx
11p11.2	rs139616510	ACP2, intronic	T	C	NA	NA	NA	NA	NA	NA
