# Supplementary material for: Genome-wide analysis identifies susceptibility loci for heart failure and nonischemic cardiomyopathy subtype in the East Asian populations
Source: PLoS Genet. 2025 Oct 27;21(10):e1011897. doi: 10.1371/journal.pgen.1011897 (PMC12558498; doi:10.1371/journal.pgen.1011897)
Supplement: S20 Table — (XLSX) [file pgen.1011897.s028.xlsx]

## Sheet: Sheet1
S20 Table. Multi-tissue splice quantitative trait locus (sQTLs) at 4 HF loci from the GTEx project (version 8).
Only cis-sQTLs with P≤5.0E-05 are listed.
Chr	SNP	Nearest Gene, Variant Context	Effect Allele	Other Allele	Transcript	Tissue	P	Direction
2q31.2	rs17076	TTN, intronic	C	G	FKBP7	Cells - Cultured fibroblasts	3.8e-19	+
			C	G	FKBP7	Thyroid	1.3e-12	+
			G	C	TTN	Muscle - Skeletal	3.7e-11	+
			C	G	FKBP7	Artery - Aorta	3.4e-09	+
			C	G	FKBP7	Esophagus - Muscularis	8.7e-09	+
			C	G	FKBP7	Artery - Tibial	3.6e-08	+
			C	G	FKBP7	Colon - Transverse	3.9e-08	+
			C	G	FKBP7	Lung	4.6e-08	+
			C	G	TTN-AS1	Testis	4e-07	+
			C	G	FKBP7	Nerve - Tibial	5.6e-07	+
			C	G	FKBP7	Skin - Not Sun Exposed (Suprapubic)	2.1e-06	+
			C	G	FKBP7	Adipose - Visceral (Omentum)	3.9e-06	+
8q24.13	rs12542527	MTSS1, intergenic	A	G	NA	NA	NA	NA
10q11.23	rs2182400	SVIL-AS1, intronic	G	A	SVIL	Skin - Sun Exposed (Lower leg)	2.4e-39	+
			G	A	SVIL	Skin - Not Sun Exposed (Suprapubic)	2.8e-32	+
			G	A	SVIL	Whole Blood	7.5e-32	+
			G	A	SVIL	Artery - Tibial	2.8e-29	+
			G	A	SVIL	Nerve - Tibial	2.3e-24	+
			G	A	SVIL-AS1	Muscle - Skeletal	9.4e-24	+
			G	A	SVIL	Adipose - Subcutaneous	6e-23	+
			G	A	SVIL	Breast - Mammary Tissue	6.1e-21	+
			G	A	SVIL	Lung	1.5e-17	+
			G	A	SVIL	Artery - Aorta	4.6e-17	+
			G	A	SVIL-AS1	Cells - Cultured fibroblasts	9.9e-17	-
			G	A	SVIL	Esophagus - Mucosa	1.2e-14	+
			G	A	SVIL	Testis	1.5e-13	+
			G	A	SVIL-AS1	Esophagus - Muscularis	1.2e-12	-
			G	A	SVIL	Thyroid	2.1e-12	+
			G	A	SVIL	Artery - Coronary	3.5e-12	+
			G	A	SVIL-AS1	Artery - Tibial	2.9e-10	-
			G	A	SVIL-AS1	Nerve - Tibial	7.6e-10	-
			G	A	SVIL-AS1	Thyroid	3.8e-09	-
			G	A	SVIL-AS1	Artery - Aorta	3.9e-09	-
			G	A	SVIL	Muscle - Skeletal	4.1e-09	+
			G	A	SVIL	Esophagus - Muscularis	8.5e-09	+
			G	A	SVIL	Adipose - Visceral (Omentum)	1.2e-08	+
			G	A	SVIL-AS1	Breast - Mammary Tissue	1.3e-08	-
			G	A	SVIL-AS1	Adipose - Visceral (Omentum)	1.8e-08	-
			G	A	SVIL-AS1	Esophagus - Mucosa	2.6e-08	-
			G	A	SVIL-AS1	Testis	5.7e-08	-
			G	A	SVIL	Vagina	2.8e-07	+
			G	A	SVIL-AS1	Spleen	3.5e-07	+
			G	A	SVIL	Spleen	7.9e-07	+
			G	A	SVIL-AS1	Skin - Sun Exposed (Lower leg)	3e-06	-
			G	A	SVIL-AS1	Lung	4.9e-06	-
11p11.2	rs139616510	ACP2, intronic	T	C	NA	NA	NA	NA
