# Supplementary material for: Genome-wide analysis identifies susceptibility loci for heart failure and nonischemic cardiomyopathy subtype in the East Asian populations
Source: PLoS Genet. 2025 Oct 27;21(10):e1011897. doi: 10.1371/journal.pgen.1011897 (PMC12558498; doi:10.1371/journal.pgen.1011897)
Supplement: S21 Table — (XLSX) [file pgen.1011897.s029.xlsx]

## Sheet: Sheet1
S21 Table. Differentially expressed genes (DEG) between SVIL knock down and controls in H9C2 cells.
FPKM, per kilobase per million reads; FC, fold change; FDR, false discovery rate adjusted P value.
SVIL gene is shown in bold.
Gene id	Gene	Locus	SVIL_knock_down_FPKM	control_FPKM	log2FC	FC	P	FDR	Direction
ENSRNOG00000002215	Mylk	11:69013050-69223158:-	2.89524	22.0612	-2.92976	0.131237	0	0	DOWN
ENSRNOG00000057880	Myh11	10:764421-859184:+	2.36722	19.9157	-3.07264	0.118862	0	0	DOWN
ENSRNOG00000027736	Cnn1	8:23113048-23121761:+	101.625	330.412	-1.70101	0.307572	1.1E-317	6.0E-314	DOWN
ENSRNOG00000018110	Svil	17:55230298-55346279:-	5.50788	20.2441	-1.87793	0.272073	7.05091e-301	2.81613e-297	DOWN
ENSRNOG00000042980	Adam19	10:31146107-31240582:+	21.7357	58.602	-1.43088	0.370904	5.69246e-234	1.81885e-230	DOWN
ENSRNOG00000050585	Pgam1	1:261158261-261165808:+	712.489	331.712	1.10294	2.14792	6.17161e-201	1.6433e-197	UP
ENSRNOG00000003587	Figf	X:31816436-31851715:-	28.4125	5.4909	2.37141	5.17446	5.74377e-197	1.31089e-193	UP
ENSRNOG00000048682	Zwint	20:17075771-17091766:-	152.32	68.6592	1.14958	2.21849	5.07558e-174	1.01359e-170	UP
ENSRNOG00000018524	Ezr	1:47287874-47331412:-	39.6486	14.7139	1.43009	2.69463	6.01972e-174	1.06857e-170	UP
ENSRNOG00000007345	Amot	X:116751230-116792864:-	6.79767	18.9815	-1.48149	0.35812	2.03753e-172	3.25516e-169	DOWN
ENSRNOG00000051548	Lmod1	13:52147555-52190228:+	28.8252	73.474	-1.3499	0.392318	6.23206e-164	9.05121e-161	DOWN
ENSRNOG00000007905	Itga7	7:3355116-3384675:+	102.266	50.1161	1.02898	2.04059	1.22622e-162	1.63251e-159	UP
ENSRNOG00000029401	Actg2	4:115215060-115239723:-	593.214	1454.52	-1.29392	0.407841	8.32921e-154	1.0236e-150	DOWN
ENSRNOG00000020994	Slc25a39	10:90351900-90356242:-	84.7248	33.4084	1.34257	2.53603	2.17899e-147	2.48654e-144	UP
ENSRNOG00000007610	Gdf11	7:3306863-3315856:-	12.6816	29.4911	-1.21754	0.430016	5.54178e-139	5.90236e-136	DOWN
ENSRNOG00000000614	Bicc1	20:18780605-18940408:+	9.36629	22.0948	-1.23816	0.423913	9.60189e-138	9.58749e-135	DOWN
ENSRNOG00000030183	Plod2	8:99977334-100059736:+	31.8118	68.3796	-1.10401	0.465223	3.0496e-134	2.86591e-131	DOWN
ENSRNOG00000039496	Plp2	X:15679254-15682652:+	67.9971	232.576	-1.77416	0.292365	1.39373e-133	1.23702e-130	DOWN
ENSRNOG00000001163	Srsf9	12:47039716-47046022:-	26.132	67.0341	-1.35908	0.389832	2.7831e-123	2.34015e-120	DOWN
ENSRNOG00000016752	Crispld2	19:52647070-52705131:+	4.02882	11.2613	-1.48295	0.357757	1.26919e-113	9.21665e-111	DOWN
ENSRNOG00000055564	RGD1564664	3:82854777-82856171:-	16.618	56.4753	-1.76487	0.294252	4.8466e-100	2.86775e-97	DOWN
ENSRNOG00000017786	Acta1	19:56674074-56677084:-	1.22217	10.933	-3.16117	0.111787	1.00109e-88	4.99796e-86	DOWN
ENSRNOG00000019490	Slc20a2	16:74317899-74408030:-	29.8923	14.3047	1.06328	2.08967	1.79569e-86	7.96888e-84	UP
ENSRNOG00000058646	Zfp36l1	6:103308045-103313074:-	32.3681	14.277	1.18088	2.26715	2.02935e-86	8.7624e-84	UP
ENSRNOG00000006224	Klhl31	8:84945444-84968811:+	4.12446	9.66732	-1.22891	0.426639	2.67354e-86	1.12401e-83	DOWN
ENSRNOG00000058039	Acta2	1:252537615-252550394:-	2006.82	4430.32	-1.1425	0.452973	1.86296e-85	7.44065e-83	DOWN
ENSRNOG00000002763	Ulk2	10:48050803-48129377:-	16.2506	6.34531	1.35673	2.56104	1.11085e-83	4.1272e-81	UP
ENSRNOG00000008027	Murc	5:64412895-64423725:+	24.3689	11.6988	1.05868	2.08302	4.90432e-81	1.70329e-78	UP
ENSRNOG00000039415	Fchsd1	18:31095613-31109025:-	5.98297	12.6692	-1.08239	0.472246	2.98961e-80	1.01621e-77	DOWN
ENSRNOG00000003999	Adcy3	6:28571351-28650148:+	4.35065	1.13279	1.94135	3.84064	6.85055e-77	2.14597e-74	UP
ENSRNOG00000008022	Apaf1	7:31699885-31784192:-	15.5353	7.6826	1.01588	2.02214	7.36514e-77	2.2628e-74	UP
ENSRNOG00000003998	Sgca	10:82770905-82785142:-	24.2246	49.3632	-1.02697	0.490741	1.00678e-76	3.03478e-74	DOWN
ENSRNOG00000020010	Kctd13	1:198360627-198378934:+	18.541	4.71894	1.97419	3.92906	1.13935e-76	3.37078e-74	UP
ENSRNOG00000006795	Apmap	3:146376828-146407252:-	17.9646	8.15474	1.13944	2.20296	1.27883e-76	3.71465e-74	UP
ENSRNOG00000014034	Olfml2a	3:23223479-23259321:+	1.03962	4.44591	-2.09642	0.233837	5.57562e-76	1.59065e-73	DOWN
ENSRNOG00000015029	Dbt	2:219563783-219592650:+	19.7075	9.53754	1.04705	2.06631	7.91644e-71	2.00751e-68	UP
ENSRNOG00000001643	Psmg1	11:36327800-36337256:-	19.0307	45.5666	-1.25965	0.417646	5.29678e-70	1.27882e-67	DOWN
ENSRNOG00000052499	Rab27a	8:79722334-79776221:+	7.78003	19.7278	-1.34238	0.394369	5.36309e-70	1.27882e-67	DOWN
ENSRNOG00000027503	Rps25	8:48727618-48729580:+	94.3418	201.536	-1.09507	0.468113	3.03443e-69	7.0258e-67	DOWN
ENSRNOG00000050834	Fam102a	3:11554457-11586303:+	17.2093	8.06894	1.09273	2.13278	4.36285e-68	9.68067e-66	UP
ENSRNOG00000048736	Mllt1	9:10110389-10155302:+	13.1732	26.5194	-1.00944	0.49674	1.61806e-67	3.49326e-65	DOWN
ENSRNOG00000048258	Cisd2	2:240586754-240611560:-	8.73238	19.1987	-1.13656	0.454843	2.5964e-65	5.31795e-63	DOWN
ENSRNOG00000025245	RGD1311946	1:218945508-218954280:+	9.37597	21.219	-1.17832	0.441866	6.01565e-64	1.17203e-61	DOWN
ENSRNOG00000003538	Adamts4	13:89622632-89634419:+	2.904	7.2209	-1.31414	0.402166	9.78332e-62	1.71756e-59	DOWN
ENSRNOG00000005798	Cav3	4:144382945-144398917:+	19.9178	45.6607	-1.19689	0.436214	5.61469e-61	9.54258e-59	DOWN
ENSRNOG00000013994	Enpp1	1:21748261-21813371:+	14.1225	6.82461	1.04918	2.06935	3.14182e-54	4.21796e-52	UP
ENSRNOG00000012660	Postn	2:143656793-143688087:+	17.5138	8.1903	1.0965	2.13836	7.90029e-54	1.03455e-51	UP
ENSRNOG00000058739	Snn	10:4635898-4644570:-	3.51566	10.7607	-1.6139	0.326713	2.58169e-53	3.29961e-51	DOWN
ENSRNOG00000001880	Dgcr6	11:87076381-87081950:-	6.99228	18.398	-1.39571	0.380057	7.00212e-53	8.67177e-51	DOWN
ENSRNOG00000057589	Rnf11l1	5:129091930-129113132:-	19.0006	41.8408	-1.13886	0.454117	5.89609e-52	6.8258e-50	DOWN
ENSRNOG00000017155	Nck2	9:50247692-50373284:+	6.34078	14.0665	-1.14953	0.450773	2.57655e-51	2.8988e-49	DOWN
ENSRNOG00000011340	Ankrd13c	2:264786242-264833283:+	15.7534	7.56474	1.0583	2.08248	8.85296e-51	9.68732e-49	UP
ENSRNOG00000012681	Lgals9	10:64737016-64760202:+	10.7247	2.781	1.94726	3.85642	1.04301e-40	8.04985e-39	UP
ENSRNOG00000004110	Trib2	6:41016730-41039437:-	17.727	8.81348	1.00816	2.01135	1.19506e-39	8.75793e-38	UP
ENSRNOG00000061100	Tmem150a	4:100218661-100222130:+	12.2151	25.8549	-1.08178	0.472447	1.58829e-39	1.143e-37	DOWN
ENSRNOG00000011431	Mfhas1	16:60128201-60208462:-	5.63492	11.6033	-1.04206	0.485632	1.43651e-38	1.00217e-36	DOWN
ENSRNOG00000017149	Fam131b	4:71703873-71713063:-	1.12559	3.53587	-1.65139	0.318334	2.8179e-38	1.92388e-36	DOWN
ENSRNOG00000004581	Zdhhc9	X:135005123-135041027:-	12.454	5.80846	1.10039	2.14412	5.05748e-38	3.38069e-36	UP
ENSRNOG00000010567	Angel1	6:110644267-110681408:-	3.42033	1.34267	1.34903	2.54741	7.35465e-38	4.87543e-36	UP
ENSRNOG00000013517	Phtf2	4:10823281-10938318:+	7.78323	3.84574	1.01711	2.02386	3.91568e-36	2.46287e-34	UP
ENSRNOG00000016075	Dmrt1	1:243477493-243582629:+	3.30295	8.56108	-1.37404	0.38581	2.09399e-35	1.28667e-33	DOWN
ENSRNOG00000007766	Pqbp1	X:15348138-15453130:+	7.04523	16.3575	-1.21523	0.430704	4.59079e-35	2.78869e-33	DOWN
ENSRNOG00000004303	Timp3	7:23544215-23594133:-	11.6371	24.5215	-1.07532	0.474567	1.17889e-34	6.89886e-33	DOWN
ENSRNOG00000039107	Mfrp	8:48437918-48443421:+	2.95033	6.72813	-1.18933	0.438506	1.54949e-32	8.01119e-31	DOWN
ENSRNOG00000027017	Rnasel	13:71192142-71202625:+	3.24505	1.1261	1.5269	2.88166	1.78106e-32	9.11992e-31	UP
ENSRNOG00000017321	Trub1	1:278311244-278418336:+	9.80234	4.84758	1.01586	2.02211	4.7043e-32	2.35599e-30	UP
ENSRNOG00000036683	Sirt7	10:109796020-109802739:-	16.3876	7.19249	1.18804	2.27844	1.33577e-31	6.50616e-30	UP
ENSRNOG00000001227	Adarb1	20:11972381-12101047:+	1.10662	2.31549	-1.06516	0.477919	1.44338e-30	6.72285e-29	DOWN
ENSRNOG00000004158	Hdac9	6:53488883-54059119:-	1.31761	0.299687	2.1364	4.39663	1.71948e-30	7.98558e-29	UP
ENSRNOG00000018484	Plk3	5:135997725-136002900:-	14.3304	6.18941	1.2112	2.3153	2.67971e-30	1.23375e-28	UP
ENSRNOG00000051307	Aoc3	10:89251370-89259313:+	0.0829403	1.10599	-3.73712	0.0749919	8.71111e-30	3.8658e-28	DOWN
ENSRNOG00000006410	Akap5	6:99356509-99361909:+	3.22875	7.87189	-1.28573	0.410163	1.01523e-28	4.2459e-27	DOWN
ENSRNOG00000028523	Tctn1	12:39790965-39824064:+	4.96989	10.0539	-1.01648	0.494323	2.15874e-28	8.82046e-27	DOWN
ENSRNOG00000031612	Gls2	7:2605719-2621852:+	3.16899	8.33774	-1.39564	0.380077	1.62691e-27	6.29333e-26	DOWN
ENSRNOG00000020700	Rnaseh2c	1:220966655-220967825:+	27.5942	12.1036	1.18893	2.27984	2.27997e-27	8.73497e-26	UP
ENSRNOG00000019295	Rab12	9:114684039-114709546:-	14.3398	29.0098	-1.01651	0.494311	9.28657e-27	3.46885e-25	DOWN
ENSRNOG00000011000	Rims1	9:28442229-28973246:-	0.159356	0.791675	-2.31265	0.20129	2.67741e-26	9.85583e-25	DOWN
ENSRNOG00000004903	Ebp	X:15049462-15055781:+	8.0141	19.1167	-1.25422	0.41922	1.52793e-25	5.38857e-24	DOWN
ENSRNOG00000055293	Ptprb	7:59326518-59425718:+	3.83131	1.89549	1.01527	2.02128	3.22515e-25	1.10569e-23	UP
ENSRNOG00000009297	Chchd1	15:4025463-4026637:-	11.6085	32.6547	-1.4921	0.355494	3.6087e-25	1.22405e-23	DOWN
ENSRNOG00000025454	Rrm2b	7:76750050-76780817:-	10.0507	3.86149	1.38007	2.60281	7.90228e-25	2.63014e-23	UP
ENSRNOG00000025994	Krt80	7:142994119-143016040:-	7.12315	3.00898	1.24324	2.3673	1.96945e-24	6.42123e-23	UP
ENSRNOG00000027434	Fitm2	3:159856994-159863506:-	1.99405	4.09161	-1.03697	0.48735	5.59994e-24	1.77158e-22	DOWN
ENSRNOG00000007706	Prkaa2	5:124574079-124642569:-	8.26376	4.04401	1.03101	2.04346	1.36989e-23	4.26616e-22	UP
ENSRNOG00000014753	Tcf7l1	4:100491798-100660140:-	5.99888	2.91989	1.03878	2.05449	3.55308e-23	1.07304e-21	UP
ENSRNOG00000058271	Chpt1	7:29043916-29070928:-	11.8367	5.74114	1.04386	2.06174	3.83251e-23	1.15525e-21	UP
ENSRNOG00000003125	Rogdi	10:10761477-10766095:+	3.91731	8.97301	-1.19573	0.436566	5.82343e-23	1.74223e-21	DOWN
ENSRNOG00000049949	Hapln4	16:21081377-21089508:-	2.41914	5.60381	-1.21191	0.431695	1.17613e-22	3.41634e-21	DOWN
ENSRNOG00000015538	Abcd2	7:132294562-132343169:-	0.862525	2.28103	-1.40305	0.37813	1.63053e-22	4.71054e-21	DOWN
ENSRNOG00000058916	Ccdc65	7:140383397-140397179:+	5.49533	11.539	-1.07025	0.476238	1.30751e-21	3.54649e-20	DOWN
ENSRNOG00000058752	Popdc2	11:64936692-64952687:-	3.3201	7.84238	-1.24006	0.423354	1.7072e-21	4.60713e-20	DOWN
ENSRNOG00000008035	Cinp	6:135290530-135304422:-	7.26355	16.5969	-1.19216	0.437646	2.52499e-21	6.74569e-20	DOWN
ENSRNOG00000037198	Usp18	4:153805993-153834430:+	3.95149	1.29699	1.60723	3.04666	4.12988e-21	1.09056e-19	UP
ENSRNOG00000023778	Gcnt2	17:21634551-21739408:-	1.97791	4.01226	-1.02044	0.492966	1.61075e-20	4.10419e-19	DOWN
ENSRNOG00000033496	Igdcc4	8:70603249-70624925:+	3.08645	1.32742	1.21732	2.32515	2.20765e-20	5.5806e-19	UP
ENSRNOG00000046699	Slpi	3:160799981-160802433:-	5.6607	12.7305	-1.16923	0.444658	8.08654e-20	1.97539e-18	DOWN
ENSRNOG00000019560	Pde2a	1:166534643-166626158:+	2.45557	1.13331	1.11552	2.16673	1.03031e-19	2.50537e-18	UP
ENSRNOG00000029195	Uba7	8:116754178-116764126:+	2.78255	1.23968	1.16643	2.24456	1.60064e-19	3.83961e-18	UP
ENSRNOG00000014205	Klf2	16:19223087-19225037:-	13.6771	6.41793	1.09158	2.13107	2.41788e-19	5.68896e-18	UP
ENSRNOG00000020444	Hcn3	2:188454853-188471988:-	1.10116	0.360042	1.61278	3.05842	3.73867e-19	8.63136e-18	UP
ENSRNOG00000057822	Rn60_20_0058.5	20:3704208-3706631:+	6.58526	14.9906	-1.18675	0.439293	5.28218e-18	1.11037e-16	DOWN
ENSRNOG00000003841	Kcnh1	13:110920737-111232269:+	2.63051	1.07659	1.28887	2.44337	3.8242e-17	7.66567e-16	UP
ENSRNOG00000008249	Brms1l	6:76675418-76708261:+	0.958101	2.0004	-1.06204	0.478954	5.96586e-17	1.17378e-15	DOWN
ENSRNOG00000054438	LOC292543	1:64618506-64632131:+	0.925815	3.28112	-1.82539	0.282164	8.89103e-17	1.72802e-15	DOWN
ENSRNOG00000009955	Plch1	2:154256380-154418920:-	0.399208	0.891677	-1.15938	0.447705	1.04853e-16	2.00854e-15	DOWN
ENSRNOG00000025625	Rnase4	15:28018040-28035389:+	2.06222	6.05389	-1.55366	0.340644	1.34082e-16	2.53802e-15	DOWN
ENSRNOG00000019810	Des	9:82556573-82564294:+	5.8555	2.61126	1.16505	2.2424	1.80515e-16	3.37695e-15	UP
ENSRNOG00000015279	Vtcn1	2:203200427-203276142:+	0.618166	0.127849	2.27355	4.8351	3.50461e-16	6.42819e-15	UP
ENSRNOG00000017546	Mylk3	19:27404712-27441536:+	0.0493363	0.642635	-3.70328	0.0767719	8.70366e-16	1.56941e-14	DOWN
ENSRNOG00000061420	AABR07062154.1	4:162830407-162831983:-	10.0616	4.44091	1.17993	2.26565	9.63116e-16	1.72885e-14	UP
ENSRNOG00000053735	Hebp2	1:13714440-13719829:-	7.27051	16.3888	-1.17258	0.443628	1.20664e-15	2.13955e-14	DOWN
ENSRNOG00000017684	Fbxl22	8:72198043-72204730:-	0.10929	0.563721	-2.36682	0.193872	1.82789e-15	3.18456e-14	DOWN
ENSRNOG00000009284	Foxa1	6:78545804-78549669:-	3.43128	1.33144	1.36576	2.57713	8.40857e-15	1.38776e-13	UP
ENSRNOG00000004752	Nalcn	15:109735595-110046704:-	0.733084	1.54121	-1.07202	0.475654	1.09654e-13	1.64183e-12	DOWN
ENSRNOG00000025584	Agap2	7:70364813-70377422:+	0.275089	1.02457	-1.89705	0.268492	1.15629e-13	1.72483e-12	DOWN
ENSRNOG00000014508	Mgll	4:120671489-120771088:+	3.9904	1.76193	1.17937	2.26478	3.04844e-13	4.36193e-12	UP
ENSRNOG00000025981	Ska2	10:74413989-74431922:+	4.01146	8.89386	-1.14868	0.451037	3.74759e-13	5.31247e-12	DOWN
ENSRNOG00000020770	Arl4d	10:89578212-89580368:+	2.81065	5.94625	-1.08108	0.472676	5.80768e-13	8.04713e-12	DOWN
ENSRNOG00000017332	Dapk2	8:71822129-71941910:+	3.01556	1.34476	1.16507	2.24244	7.95906e-13	1.08308e-11	UP
ENSRNOG00000002701	Hgd	11:65983221-66034573:-	0.676945	2.05974	-1.60535	0.328655	9.06212e-13	1.22071e-11	DOWN
ENSRNOG00000005132	Slc52a3	3:147511406-147516455:+	1.40281	0.529135	1.40662	2.65114	4.6968e-12	5.91767e-11	UP
ENSRNOG00000001584	Map3k7cl	11:27208564-27251801:+	2.93262	1.24878	1.23168	2.3484	7.84653e-12	9.62797e-11	UP
ENSRNOG00000030743	Myog	13:51126459-51129048:+	3.32039	6.87386	-1.04977	0.483045	8.0832e-12	9.90316e-11	DOWN
ENSRNOG00000017912	Atp2a3	10:59529785-59560433:+	1.30885	0.621301	1.07494	2.10663	8.84792e-12	1.08069e-10	UP
ENSRNOG00000032289	RGD1562399	9:66045962-66046837:+	1.26617	3.84108	-1.60105	0.329638	1.01778e-11	1.23463e-10	DOWN
ENSRNOG00000049552	Sgsh	10:108469856-108473377:-	3.66096	7.41185	-1.01761	0.493933	1.10443e-11	1.33367e-10	DOWN
ENSRNOG00000029911	Cilp	8:70760922-70775891:+	0.665367	1.45388	-1.12769	0.457649	2.67026e-11	3.10255e-10	DOWN
ENSRNOG00000008243	Slc43a1	3:72238981-72264466:+	1.53838	3.23377	-1.0718	0.475724	2.81781e-11	3.25977e-10	DOWN
ENSRNOG00000012409	Exosc3	5:60868502-60871705:-	10.7021	5.04003	1.08639	2.12343	3.11367e-11	3.58128e-10	UP
ENSRNOG00000000994	Stxbp2	12:2180150-2191175:+	1.01133	0.263255	1.94173	3.84166	3.77251e-11	4.2866e-10	UP
ENSRNOG00000046744	Ankrd29	18:3673915-3676188:-	1.9986	4.04698	-1.01785	0.493851	8.262e-11	9.14084e-10	DOWN
ENSRNOG00000013588	Glra1	10:40855559-40953651:-	0.116868	0.708426	-2.59974	0.164968	1.15577e-10	1.26557e-09	DOWN
ENSRNOG00000012438	Larp6	8:65611570-65632706:+	4.54164	2.23077	1.02568	2.03591	2.01953e-10	2.1495e-09	UP
ENSRNOG00000014025	Rasgrf1	8:97277456-97405102:+	0.088823	0.437235	-2.2994	0.203147	2.8214e-10	2.94413e-09	DOWN
ENSRNOG00000004296	Nt5c1b	6:36089433-36106849:+	1.04361	0.342862	1.60588	3.0438	3.02438e-10	3.14977e-09	UP
ENSRNOG00000009738	LOC361108	16:6434468-6478396:+	0	0.682785	NA	NA	4.52667e-10	4.59791e-09	DOWN
ENSRNOG00000021261	Rassf2	3:124575621-124610267:-	0.437998	1.0824	-1.30523	0.404655	4.75421e-10	4.81021e-09	DOWN
ENSRNOG00000012521	Shisa2	15:39945095-39949393:+	4.05692	1.7456	1.21666	2.32409	1.67145e-09	1.58947e-08	UP
ENSRNOG00000026965	Tmem140	4:62380914-62391912:+	4.59484	1.87165	1.2957	2.45496	1.94039e-09	1.83105e-08	UP
ENSRNOG00000024813	Mzt1	15:83431178-83442008:-	7.91579	18.2503	-1.20511	0.433736	4.46449e-09	4.04335e-08	DOWN
ENSRNOG00000056894	St6galnac3	2:259379509-259898525:-	0.467355	1.12156	-1.26291	0.416702	7.0267e-09	6.16901e-08	DOWN
ENSRNOG00000007393	Ndrg1	7:107734299-107775706:-	0.18654	0.65737	-1.81722	0.283768	8.28948e-09	7.21704e-08	DOWN
ENSRNOG00000007850	Mok	6:135228803-135259603:-	2.59064	1.24036	1.06254	2.08861	9.04454e-09	7.83599e-08	UP
ENSRNOG00000020908	LOC303566	10:90192627-90214486:+	0.839963	1.68578	-1.00502	0.498263	1.23867e-08	1.05149e-07	DOWN
ENSRNOG00000022256	Cxcl10	14:17210733-17212930:+	1.11049	3.1631	-1.51013	0.351079	1.24205e-08	1.0538e-07	DOWN
ENSRNOG00000006146	Trim54	6:26603369-26624092:-	0.212537	0.907281	-2.09383	0.234258	1.28716e-08	1.08917e-07	DOWN
ENSRNOG00000058891	Cys1	6:43844937-43862131:-	0.19718	0.640961	-1.70073	0.307631	2.3897e-08	1.93403e-07	DOWN
ENSRNOG00000019648	Col6a3	9:97926787-98004546:-	0.0570474	0.183209	-1.68326	0.311379	2.81098e-08	2.25556e-07	DOWN
ENSRNOG00000016123	Rnf144b	17:17817100-17947777:-	0.983195	0.480191	1.03387	2.04751	2.84789e-08	2.28288e-07	UP
ENSRNOG00000006255	Nipal4	10:31241394-31258105:-	0.974934	0.380847	1.35609	2.55991	2.99345e-08	2.38878e-07	UP
ENSRNOG00000045729	AC117058.1	16:81990341-81991696:-	0.589007	3.97412	-2.75428	0.148211	3.17891e-08	2.52794e-07	DOWN
ENSRNOG00000052247	Manba	2:240668195-240760261:+	0.311371	0.906833	-1.5422	0.343361	3.20061e-08	2.54393e-07	DOWN
ENSRNOG00000016147	Slc17a6	1:106998544-107038706:+	0.192885	0.568021	-1.55821	0.339573	5.20643e-08	4.04169e-07	DOWN
ENSRNOG00000057221	Scn3b	8:44136496-44159010:+	0.388804	0.10389	1.90398	3.74245	7.36527e-08	5.62195e-07	UP
ENSRNOG00000010111	Exoc3l4	6:135866739-135880721:+	0.54268	0.170957	1.66647	3.17436	9.35825e-08	7.04559e-07	UP
ENSRNOG00000008078	Kcnh6	10:94207336-94228191:+	0.223486	0.61703	-1.46515	0.362197	1.22791e-07	9.07361e-07	DOWN
ENSRNOG00000022764	Evi2a	10:66870067-66873948:-	0.227601	0.953352	-2.0665	0.238737	1.24502e-07	9.18303e-07	DOWN
ENSRNOG00000020244	Perm1	5:173640780-173646073:+	0.299507	0.0616194	2.28113	4.8606	1.80403e-07	1.2965e-06	UP
ENSRNOG00000047124	Atp2a1	1:197856903-197858016:-	6.96695	3.32807	1.06584	2.09339	2.20261e-07	1.56743e-06	UP
ENSRNOG00000017945	Serf1	2:30346069-30352099:+	2.96151	6.13966	-1.05183	0.482357	2.40921e-07	1.7061e-06	DOWN
ENSRNOG00000017828	Egr3	15:51756736-51760715:+	0.735815	0.238369	1.62615	3.08687	2.84297e-07	1.98858e-06	UP
ENSRNOG00000011856	Ankrd29	14:109533792-109563447:+	2.02777	4.14906	-1.03289	0.48873	3.47213e-07	2.40237e-06	DOWN
ENSRNOG00000007437	Irf5	4:56805132-56820543:+	2.1086	1.02341	1.04289	2.06036	4.52868e-07	3.09287e-06	UP
ENSRNOG00000049952	Gucd1	20:14101656-14102901:+	7.51011	16.323	-1.12	0.460095	5.31883e-07	3.5869e-06	DOWN
ENSRNOG00000032745	Slc17a3	17:43518655-43543185:-	0	0.135748	NA	NA	5.70147e-07	3.81915e-06	DOWN
ENSRNOG00000033520	RGD1562063	7:117420788-117429504:+	0.394571	0.13471	1.55042	2.92903	6.23025e-07	4.14209e-06	UP
ENSRNOG00000016085	Mpzl2	8:49342067-49353080:+	0.30814	0.801791	-1.37964	0.384314	6.33e-07	4.20316e-06	DOWN
ENSRNOG00000033220	Oas1k	12:41227825-41307352:-	0.287107	0.11269	1.34923	2.54776	6.49291e-07	4.30061e-06	UP
ENSRNOG00000056358	Ccdc27	5:171312793-171327450:-	1.99358	0.942531	1.08075	2.11513	9.65581e-07	6.24287e-06	UP
ENSRNOG00000003066	Wnt9a	10:45659143-45681393:+	4.77517	2.02483	1.23775	2.35831	9.93788e-07	6.41745e-06	UP
ENSRNOG00000033581	Tnxb	20:4436419-4486680:+	0.210756	0.0883711	1.25393	2.3849	1.03919e-06	6.69168e-06	UP
ENSRNOG00000057616	Ptch2	5:135962911-135983816:+	0.130546	0.353948	-1.43897	0.36883	1.38204e-06	8.76518e-06	DOWN
ENSRNOG00000054609	AABR07002683.1	1:80982358-80984217:+	0.845347	1.86445	-1.14114	0.453402	1.64893e-06	1.03632e-05	DOWN
ENSRNOG00000010519	Cyp39a1	9:19804079-19880346:-	0.266427	0.643069	-1.27123	0.414306	1.80394e-06	1.12647e-05	DOWN
ENSRNOG00000028238	Sh3bgr	11:36555416-36579535:+	1.18208	2.41825	-1.03263	0.488818	2.82819e-06	1.70825e-05	DOWN
ENSRNOG00000018310	Eno4	1:280103695-280127073:+	0.0773675	0.369128	-2.25432	0.209596	3.09698e-06	1.86145e-05	DOWN
ENSRNOG00000000897	Rxfp2	12:6016884-6078411:-	0.193177	0.597238	-1.62838	0.323451	3.20508e-06	1.91992e-05	DOWN
ENSRNOG00000004067	Nrcam	6:64789940-64864996:+	0.0239196	0.107404	-2.16679	0.222706	3.33126e-06	1.98954e-05	DOWN
ENSRNOG00000004839	B4galnt1	7:70452579-70459880:+	0.255581	0.70918	-1.47237	0.36039	3.59411e-06	2.13773e-05	DOWN
ENSRNOG00000003893	Ccnjl	10:29123273-29182568:+	0.156963	0.37172	-1.2438	0.42226	4.05684e-06	2.39247e-05	DOWN
ENSRNOG00000012481	Ppm1j	2:207262934-207268609:+	1.02862	0.437317	1.23396	2.35212	4.28717e-06	2.52086e-05	UP
ENSRNOG00000057729	Strip2	4:57204944-57246675:+	0.304705	0.752862	-1.30497	0.404729	5.22176e-06	3.01791e-05	DOWN
ENSRNOG00000042860	Pappa2	13:76389150-76660245:-	0.192389	0.392192	-1.02753	0.490548	5.97864e-06	3.43085e-05	DOWN
ENSRNOG00000006104	Tg	7:107467260-107652897:+	0.213326	0.426891	-1.00081	0.49972	6.00848e-06	3.44549e-05	DOWN
ENSRNOG00000020164	Ifitm10	1:215515764-215536980:-	1.36304	0.443806	1.61883	3.07125	6.15807e-06	3.52116e-05	UP
ENSRNOG00000021902	Rmi2	10:4905210-4910305:-	3.68116	7.43493	-1.01416	0.495117	9.71386e-06	5.38662e-05	DOWN
ENSRNOG00000010345	Ssmem1	4:57823411-57834115:+	0.345513	0.834423	-1.27204	0.414074	9.80335e-06	5.43436e-05	DOWN
ENSRNOG00000020557	Ryr1	1:87959712-88066101:-	0.0777479	0.162819	-1.06639	0.477512	1.14265e-05	6.25982e-05	DOWN
ENSRNOG00000033970	Moap1	6:126620602-126622532:-	5.52473	2.53036	1.12656	2.18338	1.28736e-05	7.00748e-05	UP
ENSRNOG00000023122	Apol11a	7:118836547-118840634:-	1.12835	0.340338	1.72918	3.31539	1.45416e-05	7.84324e-05	UP
ENSRNOG00000033064	Edil3	2:17616401-18128512:+	0.418264	0.15525	1.42982	2.69414	1.54629e-05	8.29258e-05	UP
ENSRNOG00000019296	Gnat2	2:210880777-210889881:+	0.100251	0.575464	-2.52112	0.174208	1.60398e-05	8.56743e-05	DOWN
ENSRNOG00000050205	Afmid	10:106828981-106844314:+	0.33384	0.767656	-1.20131	0.434882	1.61426e-05	8.61656e-05	DOWN
ENSRNOG00000014970	Kif17	5:156628432-156666284:+	0.154002	0.0107259	3.84379	14.358	1.70482e-05	9.06969e-05	UP
ENSRNOG00000052407	Btk	X:105360922-105390580:-	0.144968	0.571671	-1.97945	0.253586	1.7528e-05	9.29705e-05	DOWN
ENSRNOG00000021796	RGD1565166	10:10555337-10564433:+	0.702267	0.188311	1.8989	3.72929	1.80555e-05	9.55463e-05	UP
ENSRNOG00000001963	Mx2	11:38035450-38059950:+	0.400889	0.142291	1.49436	2.81739	1.82648e-05	9.65578e-05	UP
ENSRNOG00000048924	Islr	8:62946732-62948720:-	0.205151	0.781161	-1.92894	0.262623	2.14229e-05	0.000112214	DOWN
ENSRNOG00000016671	Dtna	18:14471213-14657332:+	0.103706	0.277165	-1.41824	0.374167	2.15833e-05	0.000112943	DOWN
ENSRNOG00000025980	LOC691418	3:110982553-110983098:+	1.16814	2.94408	-1.33361	0.396775	2.7184e-05	0.000140139	DOWN
ENSRNOG00000028768	Gbp4	2:248249468-248263168:+	0.271602	0.645597	-1.24914	0.420699	2.77474e-05	0.000142859	DOWN
ENSRNOG00000009761	Tmod1	5:61657507-61712051:+	0.476119	0.969542	-1.02598	0.491076	3.18662e-05	0.000163015	DOWN
ENSRNOG00000059741	Tmc4	1:64046377-64126611:+	0.168914	0.0305685	2.46617	5.52575	3.1948e-05	0.000163381	UP
ENSRNOG00000054993	AABR07024856.1	16:19400032-19409521:-	0.242778	1.33871	-2.46313	0.181353	3.25803e-05	0.000166348	DOWN
ENSRNOG00000016837	Ckm	1:80321585-80331841:+	0	0.262378	NA	NA	3.43847e-05	0.000174501	DOWN
ENSRNOG00000029871	Slc8a3	6:104891376-105097054:-	0.00854857	0.10551	-3.62555	0.0810217	4.0229e-05	0.000201726	DOWN
ENSRNOG00000008697	Nov	7:94375020-94383024:+	0.524093	0.188297	1.47681	2.78333	4.83224e-05	0.0002391	UP
ENSRNOG00000055318	AABR07068030.1	9:78295246-78295547:-	2.18846	0.196773	3.47531	11.1218	5.19025e-05	0.000255105	UP
ENSRNOG00000059163	AABR07069454.1	8:23178097-23181310:+	0.749841	0.310826	1.27048	2.41241	5.21375e-05	0.000256134	UP
ENSRNOG00000014610	Anpep	1:141561334-141604273:-	0.349863	0.152875	1.19444	2.28856	5.97617e-05	0.000290552	UP
ENSRNOG00000006426	Syt1	7:50084060-50638798:-	0.0261778	0.127328	-2.28213	0.205594	6.30334e-05	0.000305066	DOWN
ENSRNOG00000015027	Il18r1	9:47185443-47219175:+	0.361065	0.145276	1.31346	2.48537	6.46052e-05	0.000312011	UP
ENSRNOG00000000582	LOC100911156	20:48739639-48758905:-	0.460472	0.0782452	2.55704	5.88499	6.55158e-05	0.000316122	UP
ENSRNOG00000014327	Csrp3	1:104147206-104166367:-	0.724009	0.228957	1.66093	3.16221	7.0665e-05	0.000338616	UP
ENSRNOG00000006807	Aldob	5:64805773-64818824:-	0.0739418	0.329432	-2.15552	0.224452	7.65055e-05	0.000364307	DOWN
ENSRNOG00000020953	Ms4a7	1:227490777-227506822:-	0.845475	0.358451	1.23799	2.35869	7.95032e-05	0.000377569	UP
ENSRNOG00000005705	Qpct	6:1657331-1689559:+	0.53844	0.170314	1.66059	3.16145	8.34523e-05	0.000394331	UP
ENSRNOG00000002273	Naaa	14:17283124-17302366:+	0	0.163984	NA	NA	8.66806e-05	0.000408739	DOWN
ENSRNOG00000050312	Ism2	6:111310060-111329882:-	0.475427	1.08983	-1.1968	0.43624	8.9991e-05	0.000423225	DOWN
ENSRNOG00000016456	Il33	1:248132090-248147029:+	0.0564054	0.28754	-2.34986	0.196165	9.06868e-05	0.000426372	DOWN
ENSRNOG00000016659	Habp2	1:277068761-277104566:+	0.106291	0	NA	NA	9.26063e-05	0.000434502	UP
ENSRNOG00000010265	Ada	3:160115842-160139947:-	1.59243	0.793545	1.00485	2.00673	0.000101024	0.000471231	UP
ENSRNOG00000017193	Lingo1	8:61274017-61290240:-	0.0410452	0.251698	-2.61641	0.163073	0.000102295	0.000476322	DOWN
ENSRNOG00000015724	Gucy2g	1:276187242-276228574:-	0.426372	0.17865	1.25497	2.38663	0.000102791	0.000478353	UP
ENSRNOG00000038365	Plekha2	16:71738718-71787787:+	0.397335	0.192006	1.0492	2.06939	0.0001101	0.000510285	UP
ENSRNOG00000025460	Tmem71	7:107273419-107391184:-	1.33379	0.484543	1.46084	2.75268	0.000121129	0.000557041	UP
ENSRNOG00000000777	RT1-S3	20:3176107-3179818:+	0.577677	0.171777	1.74973	3.36295	0.000126644	0.000579731	UP
ENSRNOG00000016442	Hoxc6	7:144623555-144625516:+	1.63662	0.779325	1.07042	2.10005	0.000135348	0.000616047	UP
ENSRNOG00000054485	AABR07035412.2	12:13801010-13804635:-	0.281041	0.596712	-1.08625	0.470983	0.0001393	0.000632054	DOWN
ENSRNOG00000021247	Spef1	3:123714564-123718432:-	0.877055	0.36067	1.28199	2.43174	0.000139947	0.000634629	UP
ENSRNOG00000052066	AABR07018269.2	15:49561460-49619581:-	0.28741	0.028422	3.33803	10.1122	0.000140009	0.000634729	UP
ENSRNOG00000048672	Tmem207	11:77644541-77668754:+	0.0352864	0.136184	-1.94837	0.259109	0.000149777	0.000677138	DOWN
ENSRNOG00000009433	Ccdc109b	2:230199288-230273675:-	0.60026	1.31783	-1.1345	0.455492	0.000150914	0.000681842	DOWN
ENSRNOG00000038864	LOC100360154	8:50604768-50605053:+	2.37467	9.13661	-1.94393	0.259907	0.000161924	0.000727472	DOWN
ENSRNOG00000000500	Scube3	20:7718282-7746331:+	0.00629759	0.115608	-4.1983	0.0544736	0.000174916	0.000782324	DOWN
ENSRNOG00000004155	Samd14	10:82823918-82833867:+	0.237295	0.923753	-1.96082	0.256882	0.000176615	0.000789701	DOWN
ENSRNOG00000023312	Lonrf2	9:45466688-45505767:-	0.00284349	0.0516668	-4.1835	0.0550352	0.00018434	0.000820566	DOWN
ENSRNOG00000027024	Rgs16	13:71179910-71185216:+	0.313301	0.0766935	2.03037	4.08511	0.000198453	0.000876443	UP
ENSRNOG00000046599	Klhdc4	19:54651911-54652381:-	0	1.00042	NA	NA	0.000211255	0.000929756	DOWN
ENSRNOG00000009466	Unc45b	10:70262361-70290445:+	0.0294732	0.13271	-2.1708	0.222088	0.000217373	0.000953531	DOWN
ENSRNOG00000019914	Fam57b	1:198259496-198265839:+	0.158168	0	NA	NA	0.000229393	0.0010035	UP
ENSRNOG00000022099	Trim72	1:199449973-199457895:+	0.263494	0.0479039	2.45956	5.50048	0.000231956	0.00101388	UP
ENSRNOG00000010646	Tmem229b	6:102152147-102196138:-	0.425939	0.190552	1.16046	2.23529	0.000247729	0.00107488	UP
ENSRNOG00000003273	Spata20	10:82202605-82209459:-	0.440287	0.172714	1.35006	2.54923	0.000262075	0.0011316	UP
ENSRNOG00000036942	Tnfrsf9	5:168009393-168035810:+	0.283901	0.669459	-1.23761	0.424075	0.000273568	0.00117393	DOWN
ENSRNOG00000019270	P2ry6	1:165972440-165997751:-	0.133792	0.401756	-1.58633	0.333018	0.000275134	0.00117843	DOWN
ENSRNOG00000017084	Hsd11b2	19:37476083-37481326:+	0.428117	0.123935	1.78843	3.45438	0.000292057	0.00124325	UP
ENSRNOG00000017365	Klhl35	1:164425475-164430934:+	0.815936	0.367767	1.14967	2.21862	0.000318466	0.00134456	UP
ENSRNOG00000026969	RGD1564836	X:33349206-33349481:-	1.2041	0.0661667	4.1857	18.1979	0.000330968	0.00139253	UP
ENSRNOG00000045998	Sema6b	9:10941613-10951252:+	0.166219	0.370712	-1.15721	0.448378	0.000332974	0.00139989	DOWN
ENSRNOG00000014532	Lbp	3:154786215-154813464:+	0.0235698	0.172774	-2.87388	0.13642	0.000353801	0.00147928	DOWN
ENSRNOG00000010478	LOC299282	6:127941526-128080889:+	0.224527	0.470312	-1.06673	0.477401	0.00035937	0.00150099	DOWN
ENSRNOG00000061201	U1	6:75622796-75622959:-	0.938801	3.72361	-1.98781	0.252121	0.000373136	0.00155079	DOWN
ENSRNOG00000021285	Celsr1	7:126775516-126913585:-	0	0.0283679	NA	NA	0.000389209	0.00161172	DOWN
ENSRNOG00000014710	Prom2	3:120092582-120106697:-	0.256116	0.0946582	1.436	2.70569	0.00041056	0.00169136	UP
ENSRNOG00000021817	Irak2	4:145594575-145651053:+	0	0.0839719	NA	NA	0.000451596	0.00184661	DOWN
ENSRNOG00000048140	Rn60_20_0048.4	20:2623225-2637766:+	1.93204	0.417956	2.2087	4.62259	0.000458542	0.0018707	UP
ENSRNOG00000058116	AC118419.1	10:47514451-47515063:-	0.573265	1.53373	-1.41977	0.373771	0.000481115	0.00195282	DOWN
ENSRNOG00000037645	Tceal7	X:106774980-106777072:+	1.20721	2.66669	-1.14337	0.452701	0.000509008	0.00205299	DOWN
ENSRNOG00000020980	AABR07006278.1	1:227892956-227904737:+	1.02791	2.07815	-1.01558	0.494629	0.000521765	0.00209968	DOWN
ENSRNOG00000001369	Oas1a	12:41200718-41211909:+	0.0938563	0	NA	NA	0.000553968	0.00221532	UP
ENSRNOG00000032378	Atp1a4	13:90605794-90641772:-	0	0.0800409	NA	NA	0.000553968	0.00221532	DOWN
ENSRNOG00000046601	Unc5cl	9:14491584-14508235:-	0.0377084	0	NA	NA	0.000553968	0.00221532	UP
ENSRNOG00000015751	Cyp4f18	16:19410810-19528999:+	0.0575997	0.176277	-1.61371	0.326756	0.000569276	0.00227142	DOWN
ENSRNOG00000039463	Pcdhga1	18:30808404-30810824:+	0.312318	0.632166	-1.01729	0.494044	0.000577126	0.00230101	DOWN
ENSRNOG00000038328	Gjc2	10:45526745-45534570:-	0.178952	0.0184228	3.28001	9.71361	0.00058847	0.00234215	UP
ENSRNOG00000013426	Mrgprf	1:218466289-218476224:+	0.0694418	0.287485	-2.04961	0.241549	0.000596416	0.00236949	DOWN
ENSRNOG00000056141	Matn3	6:34071428-34091048:+	0.240414	0.581674	-1.27469	0.413314	0.000599596	0.0023805	DOWN
ENSRNOG00000056708	Nkapl	17:45175121-45176678:+	0.0241313	0.222716	-3.20622	0.10835	0.000631879	0.0025006	DOWN
ENSRNOG00000019976	Spata24	18:28446589-28454756:-	0.618296	1.46461	-1.24415	0.422158	0.000667098	0.00262354	DOWN
ENSRNOG00000055976	AABR07006866.1	1:261072895-261073736:+	0.114458	0.577389	-2.33473	0.198233	0.000676958	0.00265857	DOWN
ENSRNOG00000017680	Dennd2d	2:209097927-209116965:+	0.059566	0.285988	-2.26339	0.208281	0.000729054	0.0028429	DOWN
ENSRNOG00000007679	Cyth4	7:119820537-119845003:+	0	0.0577897	NA	NA	0.000737519	0.00287381	DOWN
ENSRNOG00000024975	Atp8b3	7:12043794-12063650:+	0.163322	0.334089	-1.03251	0.488858	0.000743034	0.00289318	DOWN
ENSRNOG00000052437	Arrb2-ps	20:4120996-4121638:+	1.01938	2.1218	-1.0576	0.48043	0.000818111	0.00315704	DOWN
ENSRNOG00000060882	AABR07036010.1	12:30502006-30510053:+	0.687918	1.59849	-1.2164	0.430354	0.00090297	0.00344951	DOWN
ENSRNOG00000052948	AABR07049134.4	5:107289156-107291659:+	0.7093	0.160083	2.14757	4.43082	0.000926019	0.00352744	UP
ENSRNOG00000017167	Gm6576	11:40509078-40509941:+	0.383031	1.03568	-1.43505	0.369835	0.000958544	0.00363832	DOWN
ENSRNOG00000012995	Gpr165	X:65796429-65804591:+	0.0398168	0.00431665	3.20539	9.224	0.00100288	0.00379131	UP
ENSRNOG00000019659	Aspa	10:59867781-59892708:-	0.0767544	0.273395	-1.83267	0.280745	0.00101137	0.00382159	DOWN
ENSRNOG00000018427	Lhx3	3:3654755-3661810:-	0.192682	0.565172	-1.55247	0.340926	0.00102896	0.00388071	DOWN
ENSRNOG00000047046	Plin4	9:10963723-10971277:+	0.0459811	0.159683	-1.7961	0.287953	0.00104653	0.00394047	DOWN
ENSRNOG00000020148	Il4i1	1:100830064-100836677:+	0.177569	0.464882	-1.38848	0.381966	0.00110366	0.00413609	DOWN
ENSRNOG00000001036	Rsph10b	12:12665195-12712742:-	0.101649	0.00698293	3.86362	14.5567	0.00114335	0.00426981	UP
ENSRNOG00000059897	Gjb5	5:145422357-145423172:-	0.897116	0.306	1.55176	2.93175	0.00116712	0.00435345	UP
ENSRNOG00000000009	Tmco5b	3:104749051-104765436:+	0.0296546	0.255965	-3.10962	0.115854	0.00118907	0.00442707	DOWN
ENSRNOG00000004778	Cnga1	14:38155759-38171010:+	0.68752	0.337546	1.02632	2.03682	0.00122779	0.00455638	UP
ENSRNOG00000012410	S100a1	2:189900667-189903219:-	1.0835	2.93536	-1.43784	0.369119	0.00131004	0.00483466	DOWN
ENSRNOG00000040201	Atp6ap1l	2:19781408-19808937:-	0	0.187133	NA	NA	0.00136783	0.0050224	DOWN
ENSRNOG00000059382	Hist1h2bl	17:44737950-44738330:-	0.708208	0.0512159	3.78951	13.8279	0.00144337	0.00526827	UP
ENSRNOG00000056359	AABR07035722.1	12:21412538-21420169:+	0.00824084	0.126313	-3.93807	0.0652415	0.00147321	0.00536985	DOWN
ENSRNOG00000025327	Tert	1:32251714-32272476:-	0.294552	0.10467	1.49267	2.8141	0.00150825	0.00548631	UP
ENSRNOG00000052412	AABR07026984.1	17:8438660-8441221:+	0.181245	0	NA	NA	0.00151491	0.00550551	UP
ENSRNOG00000016714	Nrap	1:277104514-277181414:-	0.0762468	0.0163345	2.22276	4.66785	0.00152302	0.00553122	UP
ENSRNOG00000001622	Impg2	11:46615200-46693565:-	0	0.0486034	NA	NA	0.00155164	0.00563003	DOWN
ENSRNOG00000056819	Susd1	5:76416739-76632462:-	0.0325662	0.171498	-2.39675	0.189892	0.00167923	0.00603676	DOWN
ENSRNOG00000033026	Dclk3	8:119691388-119744506:+	0.0616292	0	NA	NA	0.00175412	0.00627492	UP
ENSRNOG00000034089	Ttc21a	8:128622428-128657955:+	0.0425644	0.121488	-1.5131	0.350358	0.001806	0.00644609	DOWN
ENSRNOG00000008911	Draxin	5:164913906-164927869:-	0.746016	1.5139	-1.02099	0.492778	0.00197804	0.00698833	DOWN
ENSRNOG00000059662	AABR07004228.1	1:131380879-131431948:-	0.145367	0.0461152	1.65638	3.15225	0.00199739	0.00704578	UP
ENSRNOG00000023528	Hrasls5	1:222907159-222937633:+	0.704581	0.301391	1.22513	2.33777	0.00221452	0.00773599	UP
ENSRNOG00000053232	Ror2	17:11953552-12134386:+	0.00512178	0.0694759	-3.76179	0.0737203	0.00227058	0.00790127	DOWN
ENSRNOG00000028837	Myl6b	7:2909704-2912491:-	1.7013	0.781222	1.12284	2.17775	0.00227242	0.00790597	UP
ENSRNOG00000027232	Pcdhga11	18:30904498-30906924:+	0.205606	0.508272	-1.30572	0.40452	0.00233491	0.00810396	DOWN
ENSRNOG00000055305	Parvb	7:125189827-125277689:+	0.288486	0.103382	1.48052	2.79048	0.00244431	0.00843238	UP
ENSRNOG00000009902	Lrrc46	10:84971676-84976170:-	0.259064	0.64225	-1.30982	0.40337	0.00255128	0.0087673	DOWN
ENSRNOG00000036588	LOC682512	1:264705994-264706476:-	0.0418014	0.517954	-3.6312	0.0807048	0.00263015	0.00900543	DOWN
ENSRNOG00000053891	Phf11d	15:38647779-38709984:-	0.660303	0.210163	1.65162	3.14186	0.00263636	0.00902473	UP
ENSRNOG00000039315	LOC499781	3:11813575-11820549:-	0.0110189	0.146642	-3.73425	0.0751415	0.00263751	0.00902675	DOWN
ENSRNOG00000055634	AABR07024908.1	16:21807191-21807526:-	1.71629	3.49181	-1.02468	0.491518	0.00276371	0.0094123	DOWN
ENSRNOG00000033693	Naip6	2:30376419-30458542:-	0.0693949	0.0148999	2.21952	4.65739	0.00288848	0.00979337	UP
ENSRNOG00000046619	Pla2g12b	20:28989491-29007968:+	0.172927	0	NA	NA	0.00291013	0.0098626	UP
ENSRNOG00000021714	Fam92b	19:53743383-53754602:-	0	0.218937	NA	NA	0.00292081	0.00989038	DOWN
ENSRNOG00000004560	Cacna1b	3:1740024-1924827:-	0.00177152	0.0218409	-3.62397	0.0811104	0.00301055	0.0101748	DOWN
ENSRNOG00000011376	Ccdc176	6:108123816-108149607:+	0.151208	0.344028	-1.18599	0.439523	0.00306249	0.010335	DOWN
ENSRNOG00000033883	Stard8	X:68713123-68785052:+	0.0178256	0.0656428	-1.88069	0.271554	0.0030634	0.010335	DOWN
ENSRNOG00000019377	Amh	7:11775155-11777503:-	0.570705	0.252731	1.17514	2.25815	0.00308585	0.0103964	UP
ENSRNOG00000020904	Cdc42ep2	1:221272353-221281180:-	13.7285	5.57778	1.29941	2.46129	0.00321232	0.0107634	UP
ENSRNOG00000005390	Nup210	4:122644135-122741110:-	0.0440908	0.0055234	2.99685	7.98254	0.00324291	0.0108545	UP
ENSRNOG00000039339	Mslnl	10:15108072-15119183:+	0.403759	0.167542	1.26897	2.4099	0.00324954	0.0108722	UP
ENSRNOG00000004177	Myo1a	7:71004417-71019372:+	0.267336	0.113849	1.23153	2.34817	0.00331515	0.0110616	UP
ENSRNOG00000052810	Cyp2c11	1:257970345-258004434:+	0.0331429	0.206529	-2.63957	0.160476	0.00338515	0.011261	DOWN
ENSRNOG00000020784	Kcnk7	1:221057713-221060747:+	0	0.121555	NA	NA	0.00351618	0.0116472	DOWN
ENSRNOG00000016740	Fam210a	18:64045432-64084556:-	2.45719	1.02073	1.26742	2.4073	0.00352294	0.0116672	UP
ENSRNOG00000020621	Dcst1	2:188672405-188689392:-	0.0950783	0.0063965	3.89376	14.8641	0.00354419	0.0117301	UP
ENSRNOG00000022071	Itga2b	10:90398132-90415070:-	0.0486143	0.152005	-1.64466	0.319821	0.00354635	0.0117301	DOWN
ENSRNOG00000000321	Cd24	20:48335540-48340846:+	0	0.103268	NA	NA	0.00358828	0.0118443	DOWN
ENSRNOG00000020028	Pcdhb22	18:30592794-30595181:+	0.167742	0.396998	-1.24289	0.422526	0.00359051	0.0118492	DOWN
ENSRNOG00000049271	Rad51ap2	6:37144787-37151468:+	0.124703	0.020605	2.59743	6.05208	0.00362451	0.0119466	UP
ENSRNOG00000018276	Mgat4a	9:44033436-44126919:-	0.00811518	0.0497791	-2.61685	0.163024	0.0036944	0.0121494	DOWN
ENSRNOG00000049171	Pspn	9:10044756-10045314:+	1.50846	0.581473	1.37529	2.59421	0.00372871	0.012242	UP
ENSRNOG00000018018	Kcnip2	1:262892545-262916361:+	0	0.0428014	NA	NA	0.00373814	0.0122705	DOWN
ENSRNOG00000020970	Rundc3a	10:90342051-90351170:+	0.308189	0.128265	1.26469	2.40275	0.00384955	0.0125922	UP
ENSRNOG00000025498	Crb2	3:22038357-22058871:+	0.204042	0.0799542	1.35162	2.55199	0.00388341	0.0126796	UP
ENSRNOG00000027916	Txndc2	9:113354053-113358526:-	0.0117839	0.0840976	-2.83525	0.140122	0.00388865	0.0126941	DOWN
ENSRNOG00000040013	Rhox2	X:123887988-123993542:-	0.121759	0.0251864	2.27331	4.83431	0.00406871	0.0132252	UP
ENSRNOG00000016451	Cd1d1	2:186330298-186333805:-	0.104687	0	NA	NA	0.00433724	0.014004	UP
ENSRNOG00000037199	Spink8	8:117906014-117917842:+	0	0.21513	NA	NA	0.00433724	0.014004	DOWN
ENSRNOG00000050848	Dtx1	12:41385241-41414754:+	0.106406	0	NA	NA	0.00433724	0.014004	UP
ENSRNOG00000058827	Six2	6:8952572-8956276:-	0	0.1481	NA	NA	0.00433724	0.014004	DOWN
ENSRNOG00000007189	Ttc22	5:126226291-126244538:+	0.0587346	0.170162	-1.53463	0.345168	0.00446583	0.0143669	DOWN
ENSRNOG00000022791	RGD1560556	6:78567970-78631557:+	0.334032	0.100091	1.73868	3.33729	0.00446772	0.0143672	UP
ENSRNOG00000011927	Sdc3	5:148923098-148956404:+	0.100234	0.224412	-1.16278	0.44665	0.00457161	0.0146629	DOWN
ENSRNOG00000026910	Gjb4	5:145416343-145418992:-	0.111008	0.0137827	3.00974	8.05421	0.00476115	0.0152098	UP
ENSRNOG00000000860	Vwa7	20:5008508-5017669:+	0.195463	0.0636364	1.61897	3.07156	0.00479127	0.0152907	UP
ENSRNOG00000019542	MGC108823	18:55576239-55584957:+	0.523273	0.2307	1.18155	2.2682	0.00491696	0.0156387	UP
ENSRNOG00000008237	Unc13b	5:58505500-58715576:+	0.033555	0.00845754	1.98822	3.96747	0.00497428	0.0157911	UP
ENSRNOG00000007495	Smpx	X:40030248-40086870:-	0.154672	0.568642	-1.87831	0.272002	0.00497644	0.0157933	DOWN
ENSRNOG00000000658	Acacb	12:48127149-48238887:-	0.00686907	0.0319812	-2.21904	0.214784	0.00499767	0.0158481	DOWN
ENSRNOG00000050575	Rn60_4_1369.2	4:72088755-72094079:-	0.216615	0.0622898	1.79807	3.47754	0.00511623	0.0161823	UP
ENSRNOG00000051298	Rn60_X_0713.4	X:70422452-70423045:-	0.0321035	0.393471	-3.61546	0.0815903	0.00521847	0.0164633	DOWN
ENSRNOG00000025184	Prss35	8:94423808-94440503:+	0.186622	0.422289	-1.17811	0.44193	0.00522306	0.0164746	DOWN
ENSRNOG00000057025	Rn60_10_0873.4	10:87470060-87471160:-	0.0183379	0.230824	-3.65389	0.0794454	0.00555356	0.0174028	DOWN
ENSRNOG00000009571	Wipf3	4:84597323-84676775:+	0.00834421	0.0670006	-3.00532	0.124539	0.00558277	0.017478	DOWN
ENSRNOG00000057141	AABR07035641.1	12:20592216-20660304:-	0.169236	0.0738259	1.19684	2.29237	0.00573282	0.0178882	UP
ENSRNOG00000020875	Celf3	2:195719543-195730274:+	0.697598	0.313085	1.15584	2.22814	0.00624241	0.0193086	UP
ENSRNOG00000001499	Mia	1:83991578-83993270:-	0.744949	0.198783	1.90595	3.74755	0.00629284	0.019442	UP
ENSRNOG00000061096	LOC102723236	6:91456908-91457207:+	1.15381	0.263797	2.12891	4.37387	0.0064871	0.0199688	UP
ENSRNOG00000003183	Fmod	13:50873605-50885563:+	0.121364	0.265426	-1.12897	0.457241	0.0065398	0.0201039	DOWN
ENSRNOG00000001198	Fam222a	12:47748165-47793534:-	0.0544647	0.21562	-1.9851	0.252595	0.00673127	0.0206329	DOWN
ENSRNOG00000002339	Mark1	13:102808253-102942863:-	0	0.0307235	NA	NA	0.00747647	0.0226477	DOWN
ENSRNOG00000026419	RGD1560958	1:201904973-201906327:-	0.204019	0	NA	NA	0.00747647	0.0226477	UP
ENSRNOG00000028041	Tnnt1	1:72889270-72899659:+	0	0.146079	NA	NA	0.00747647	0.0226477	DOWN
ENSRNOG00000043300	LOC100912292	5:58018039-58019836:-	0	0.187958	NA	NA	0.00747647	0.0226477	DOWN
ENSRNOG00000015678	Spata1	2:252314426-252359798:-	0.142562	0.378203	-1.40757	0.376947	0.00772159	0.0232887	DOWN
ENSRNOG00000014692	Mogat1	9:84405477-84418591:+	0.120617	0.33745	-1.48424	0.357436	0.00778344	0.0234561	DOWN
ENSRNOG00000003221	Myoc	13:80517536-80527928:+	0.130447	0.018454	2.82146	7.06877	0.00784888	0.0236427	UP
ENSRNOG00000028826	LOC680161	4:147121260-147122060:-	0.0714451	0.389886	-2.44815	0.183246	0.00792003	0.0238287	DOWN
ENSRNOG00000008373	Colec11	6:47857771-47890033:-	0.226173	0.499197	-1.14218	0.453074	0.00796945	0.0239594	DOWN
ENSRNOG00000046133	AABR07033817.1	11:39435291-39448503:-	0.0979678	0.339723	-1.79398	0.288376	0.00812933	0.0243941	DOWN
ENSRNOG00000055886	AABR07051399.1	3:9185813-9186116:+	1.47439	0.44225	1.73719	3.33384	0.00849362	0.0253169	UP
ENSRNOG00000002800	Gdpd2	X:70563570-70572295:+	0.124295	0.260552	-1.06781	0.477044	0.00900585	0.0266588	DOWN
ENSRNOG00000058999	AABR07053470.1	3:108624337-108641847:-	0.447836	0.152902	1.55036	2.92891	0.00910946	0.0269206	UP
ENSRNOG00000028781	Abcc6	1:101959540-102013243:-	0.0371017	0.00316225	3.55246	11.7327	0.00911697	0.0269378	UP
ENSRNOG00000018286	Chrna1	3:60445666-60460724:-	0.0109669	0.116729	-3.41193	0.0939519	0.00916154	0.0270545	DOWN
ENSRNOG00000045753	LOC100912338	2:198360998-198361378:+	1.9083	0.805123	1.245	2.37019	0.00917816	0.0270961	UP
ENSRNOG00000013745	Ctrc	5:160394580-160405050:-	0.3932	0.134675	1.54578	2.91963	0.00928923	0.0273607	UP
ENSRNOG00000009863	Prrt3	4:145450861-145454834:-	0.0122686	0.0779968	-2.66844	0.157296	0.00948483	0.0278752	DOWN
ENSRNOG00000051852	U1	2:198622084-198622247:-	1.54928	3.73822	-1.27075	0.414443	0.00972157	0.0284923	DOWN
ENSRNOG00000052586	Rn60_20_0041.3	20:2020309-2025767:+	0	0.366201	NA	NA	0.00989636	0.0289515	DOWN
ENSRNOG00000037185	AABR07058514.2	7:121773541-121773894:+	0.14871	0.938545	-2.65792	0.158448	0.00995838	0.0291116	DOWN
ENSRNOG00000061488	AABR07026557.2	16:83196133-83205817:-	0.0198517	0.0968446	-2.28641	0.204985	0.0101041	0.0294837	DOWN
ENSRNOG00000042084	Acsm1	1:189289957-189395276:+	0.0139369	0.0641981	-2.20362	0.217092	0.0102557	0.029877	DOWN
ENSRNOG00000060334	Cdx1	18:56338336-56355490:-	0.516679	0.120897	2.09549	4.2737	0.0104115	0.0302922	UP
ENSRNOG00000059401	AABR07030897.1	10:108340240-108372862:+	0.104625	0.239153	-1.1927	0.437482	0.0106505	0.0309299	DOWN
ENSRNOG00000026323	Eqtn	5:113871230-113880911:-	0.406694	0.86375	-1.08667	0.470846	0.0107554	0.0312074	DOWN
ENSRNOG00000051024	Rn60_10_0890.5	10:89167135-89180160:+	15.1492	6.98977	1.11592	2.16733	0.0110394	0.0319734	UP
ENSRNOG00000021268	1110034G24Rik	3:125320680-125396821:+	0.266849	0.651995	-1.28884	0.409281	0.01117	0.0323166	DOWN
ENSRNOG00000049674	LOC689664	19:28263095-28266488:+	0.813086	1.69289	-1.05801	0.480295	0.0112895	0.032615	DOWN
ENSRNOG00000029980	Zbtb16	8:52985313-53146953:-	0.317325	0.154004	1.04299	2.0605	0.0113297	0.0327193	UP
ENSRNOG00000017147	Trim6	1:169410115-169423283:+	0.215593	0.433676	-1.00831	0.497129	0.0115006	0.033135	DOWN
ENSRNOG00000048231	Tmem235	10:106869401-106874029:+	0.239924	0	NA	NA	0.0115441	0.0332485	UP
ENSRNOG00000029706	AABR07029262.1	10:18636485-18637285:+	0.412794	0.0973959	2.08349	4.23831	0.0116229	0.0334513	UP
ENSRNOG00000038619	AABR07018155.1	15:43543227-43543756:+	0	0.291193	NA	NA	0.0116444	0.0335069	DOWN
ENSRNOG00000004502	Hal	7:34326087-34356413:+	0.0178643	0.118869	-2.73423	0.150285	0.0118803	0.034106	DOWN
ENSRNOG00000025805	Ms4a14	1:227471436-227486976:-	0.100493	0.0252494	1.99278	3.98002	0.0119757	0.0343369	UP
ENSRNOG00000023828	LOC680875	7:117180812-117187367:-	0.226909	0.0843385	1.42785	2.69045	0.0125115	0.0356489	UP
ENSRNOG00000021103	Nrxn2	1:221801524-221908045:+	0.00220151	0.0238923	-3.43998	0.092143	0.0128122	0.0363566	DOWN
ENSRNOG00000009148	Cyb5rl	5:126668689-126683179:+	0.720138	0.321	1.1657	2.24342	0.0129833	0.0367572	UP
ENSRNOG00000011092	LOC499971	4:7144669-7156311:+	0	0.0488784	NA	NA	0.0130592	0.0369001	DOWN
ENSRNOG00000017873	Sct	1:214264754-214265668:-	0	0.24167	NA	NA	0.0130592	0.0369001	DOWN
ENSRNOG00000019779	Disc1	19:57820260-58066152:+	0.0636249	0	NA	NA	0.0130592	0.0369001	UP
ENSRNOG00000019926	Ramp1	9:98313632-98364205:+	0.196406	0	NA	NA	0.0130592	0.0369001	UP
ENSRNOG00000033215	RT1-Db1	20:4087618-4097190:+	0.0233933	0	NA	NA	0.0130592	0.0369001	UP
ENSRNOG00000051026	Rn60_5_0814.31	5:77330767-77337771:-	0.0864739	0	NA	NA	0.0130592	0.0369001	UP
ENSRNOG00000052121	AC117065.1	12:16240203-16247647:-	0.199122	0	NA	NA	0.0130592	0.0369001	UP
ENSRNOG00000052565	AABR07037436.1	X:20733922-20734332:-	0.379405	0	NA	NA	0.0130592	0.0369001	UP
ENSRNOG00000039455	Pcdhgb6	18:30890869-30893286:+	0.0785354	0.216298	-1.4616	0.363089	0.0131254	0.0370675	DOWN
ENSRNOG00000053766	Ramp3	14:86922223-86939719:+	0.394089	0.143937	1.45309	2.73793	0.0131861	0.0371994	UP
ENSRNOG00000010640	Agtr1b	2:105149020-105224295:-	0.0982405	0.24589	-1.32362	0.39953	0.0135762	0.0381519	DOWN
ENSRNOG00000031298	Lrrc3c	10:86564928-86565695:+	1.12918	0.554314	1.0265	2.03707	0.0137227	0.0385095	UP
ENSRNOG00000012531	Ephb2	5:155022493-155204456:-	0.00307447	0.0330695	-3.42709	0.09297	0.0139116	0.0389916	DOWN
ENSRNOG00000036675	Btbd16	1:201337416-201391252:+	0.11361	0.00963187	3.56013	11.7952	0.0139116	0.0389916	UP
ENSRNOG00000054142	Slc30a2	5:152559577-152571799:+	0.00617534	0.0666202	-3.43137	0.0926948	0.0139116	0.0389916	DOWN
ENSRNOG00000020247	Cnih2	1:220474493-220480132:-	0.231117	0.570939	-1.30471	0.404802	0.0139733	0.0391163	DOWN
ENSRNOG00000042714	RGD1559459	14:22937421-22952822:+	0.121307	0.0114639	3.40349	10.5816	0.0148195	0.0412324	UP
ENSRNOG00000024970	AABR07032261.1	18:57444533-57445045:-	0.37669	0.0355985	3.40349	10.5816	0.0148279	0.0412485	UP
ENSRNOG00000020593	Gipc3	7:11245875-11250708:+	0.188429	0.486948	-1.36974	0.38696	0.0148759	0.0413694	DOWN
ENSRNOG00000014372	Gjb3	5:145391311-145392123:-	0.690302	0.283021	1.28632	2.43905	0.0154092	0.042643	UP
ENSRNOG00000019019	Fitm1	15:34251606-34253073:+	0.0702307	0.276597	-1.97761	0.25391	0.0154196	0.0426568	DOWN
ENSRNOG00000025378	Ccdc155	1:101180657-101198801:-	0.106577	0.280855	-1.39792	0.379475	0.0154403	0.0427067	DOWN
ENSRNOG00000008806	Clip4	6:23222021-23316962:-	0.291687	0.118195	1.30326	2.46785	0.0154914	0.0428304	UP
ENSRNOG00000019528	Plekhg6	4:157878182-157894448:-	0.148353	0.0420059	1.82037	3.53172	0.015493	0.0428304	UP
ENSRNOG00000017686	Pi15	5:790833-819326:-	0.261957	0.0852425	1.61969	3.07308	0.0155487	0.0429398	UP
ENSRNOG00000019771	Tbx6	1:198214797-198218706:+	0.48151	0.224048	1.10376	2.14914	0.0158681	0.0436782	UP
ENSRNOG00000026791	Pgbd5	19:57127054-57192095:-	0.0481088	0.171802	-1.83637	0.280025	0.0160188	0.0440476	DOWN
ENSRNOG00000001962	Fam3b	11:37922292-37993207:-	0.271753	0.129915	1.06472	2.09177	0.0162368	0.0445474	UP
ENSRNOG00000031675	Panx3	8:40126342-40137390:-	0.113242	0.252884	-1.15907	0.447802	0.0167367	0.0457931	DOWN
ENSRNOG00000008001	Rab3b	5:128501847-128568188:+	0.166719	0.432994	-1.37693	0.385037	0.0168747	0.0461548	DOWN
ENSRNOG00000046298	Rn60_9_0428.1	9:43143868-43166640:-	0.0763162	0.495805	-2.69971	0.153924	0.0169608	0.0463664	DOWN
ENSRNOG00000002754	Areg	14:18521930-18531179:-	0.0671632	0.293148	-2.12589	0.22911	0.0173041	0.0472242	DOWN
ENSRNOG00000015590	Dnaaf1	19:52217984-52245929:+	0.0269641	0.114461	-2.08574	0.235575	0.0175572	0.047768	DOWN
ENSRNOG00000020400	Mef2b	16:21001206-21017163:-	0.410704	0.164313	1.32165	2.49952	0.0175873	0.0478256	UP
ENSRNOG00000031093	Mov10l1	7:129973480-130037344:+	0.0175238	0.0704613	-2.00751	0.248701	0.0177867	0.048327	DOWN
ENSRNOG00000022760	RGD1304929	15:57065428-57102599:+	0.0918872	0.0160528	2.51704	5.72408	0.0182208	0.0493382	UP
