# Supplementary material for: Genome-wide analysis identifies susceptibility loci for heart failure and nonischemic cardiomyopathy subtype in the East Asian populations
Source: PLoS Genet. 2025 Oct 27;21(10):e1011897. doi: 10.1371/journal.pgen.1011897 (PMC12558498; doi:10.1371/journal.pgen.1011897)
Supplement: S22 Table — (XLSX) [file pgen.1011897.s030.xlsx]

## Sheet: Sheet1
S22 Table. Significantly enriched pathways from Gene Ontology (GO) analysis.
Significantly enriched GO pathways are defined as P<0.05 and rich factor ≥5.
Pathways relevant to heart muscle are shown in bold.
DEG, Differentially expressed genes; FDR, false discovery rate adjusted P value.
GO_ID	GO Pathway	Type	DEG_in_this_GO	All_genes_in_this_GO	Upregulated genes	Downregulated genes	Rich factor	P	FDR
GO:0014850	response to muscle activity	biological_process	5	19	Perm1,Postn,Prkaa2	Akap5,Myog	14.3683	8.93328e-06	0.00730921
GO:0005921	gap junction	cellular_component	6	26	Gjb4,Gjb5,Gjc2,Gjb3,Nov	Panx3	12.5999	3.44859e-06	0.00470273
GO:0005922	connexon complex	cellular_component	4	18	Gjb5,Gjc2,Gjb4,Gjb3	-	12.1332	9.66146e-05	0.0439167
GO:0043501	skeletal muscle adaptation	biological_process	4	22	Myoc	Tnnt1,Acta1,Myog	9.92717	0.000218324	0.0595443
GO:0051154	negative regulation of striated muscle cell differentiation	biological_process	4	25	Nov,Trim72	Cav3,Cxcl10	8.73591	0.000368493	0.0793424
GO:0045071	negative regulation of viral genome replication	biological_process	4	28	Mx2,Rnasel,Oas1k	Trim6	7.79992	0.000586836	0.0857409
GO:0031594	neuromuscular junction	cellular_component	6	51	Itga7,Des,Postn,Unc13b	Cav3,Slc8a3	6.42346	0.000163923	0.0479006
GO:0006904	vesicle docking involved in exocytosis	biological_process	4	36	Stxbp2,Unc13b	Rab3b,Rab27a	6.06661	0.00164496	0.149545
GO:0030239	myofibril assembly	biological_process	5	46	Csrp3	Mylk3,Cav3,Tmod1,Acta1	5.93472	0.000678217	0.0924862
GO:0042551	neuron maturation	biological_process	4	38	Tbx6,Myoc	Kcnip2,Nrcam	5.74731	0.00205113	0.164532
GO:0045069	regulation of viral genome replication	biological_process	5	48	Rnasel,Oas1k,Mx2	Adarb1,Trim6	5.68744	0.000834498	0.10041
GO:0048278	vesicle docking	biological_process	5	48	Stxbp2,Unc13b	Rab3b,Rab27a,Syt1	5.68744	0.000834498	0.10041
GO:0003009	skeletal muscle contraction	biological_process	4	40	-	Cav3,Slc8a3,Tnnt1,Chrna1	5.45994	0.00252726	0.172317
GO:0016811	hydrolase activity, acting on carbon-nitrogen (but not peptide) bonds, in linear amides	molecular_function	6	60	Hdac9,Sirt7	Gls2,Brms1l,Aspa,Afmid	5.45994	0.000411932	0.0802483
GO:0022406	membrane docking	biological_process	6	60	Unc13b,Ezr,Stxbp2	Syt1,Rab3b,Rab27a	5.45994	0.000411932	0.0802483
GO:0010830	regulation of myotube differentiation	biological_process	5	51	Trim72,Nov	Cxcl10,Myog,Cav3	5.35289	0.00112001	0.123837
GO:0019915	lipid storage	biological_process	5	54	Enpp1	Acacb,Fitm1,B4galnt1,Fitm2	5.0555	0.00147608	0.147284
